# Supplementary material for: High resolution 16S rRNA gene Next Generation Sequencing study of brain areas associated with Alzheimer’s and Parkinson’s disease
Source: Front Aging Neurosci. 2022 Dec 9;14:1026260. doi: 10.3389/fnagi.2022.1026260 (PMC9780557; doi:10.3389/fnagi.2022.1026260)
Supplement: Supplementary file 6 [file Table_1.XLSX]

## Sheet: Sheet1
	Supplementary Table 1: Cohort of Control, AD and PD subjects used with age, gender, PMI, clinical diagnosis in life, apolipoprotein E status, cause of death and pathology provided
	Abbreviations: BPn - Bronchopneumomia; CAA - Cerebral amyloid angiopathy; CCF - Congestive cardiac failure; COPD - Chronic obstructive pulmonary disease; DLBs - Dementia with Lewy bodies; IHD - Ischaemic heart disease; LBs - Lewy bod(y/ies); NAD - No abnormality detected; RTI - Respiratory tract infection; SVD - Small vessel disease; TIA - Transient ischemic attack; UKn - Unknown; UTI - Urinary t…
	ID	Age (yr)	PMI (hr)	C/AD/PD	Clinical	Cause of death	Pathology	M/F & ApoE
	72	72	42	C	-	Ruptured abdominal aortic aneurysm, IHD	No abnormality detected	M/3-3
	91	80	67	C	-	BPn, pulmonary embolism, stomach cancer	no neuropathological findings or normal aging changes	M/3-4
	98	88	62	C	T2D	Myocardial infarction, coronary artery atheroma	no neuropathological findings or normal aging changes	F/ 3-3
	102	70	50	C	T2D	T2D, lung cancer	No abnormality detected	M/3-3
	103	76	106	C	-	renal failure, septacemia-UTI	No abnormality detected	F/3-3
	112	80	92	C	-	Disseminated malignant lymphoma	No abnormality detected	F/3-3
	122	82	30	C	-	CCF, IHD, UTI	No abnormality detected	M/3-3
	147	73	33	C	-	Carcinomatosis, carcinoma of prostate	No abnormality detected	M/2-3
	181	89	81	PD	-	UKn	Parkinson's/Lewy body findings	F/3-3
	206	73	59	C	-	CCF, IHD, hypertension	No abnormality detected	F/3-3
	227	82	23	AD	AD	RTI	AD	F/3-4
	231	80	8	AD	AD	RTI, old age	AD	F/3-4
	282	71	30	AD	AD	RTI	AD/ Braak tangle stage VI	M/3/3
	292	78	11	AD	mixed dementia	Carcinomatosis, cancer of right lung	AD	F/3-4
	313	81	79	PD/AD	AD, un-specified	-	PD /Lewy body findings	F/3-3
	336	82	37	C	T2D	Left ventricular failure, renal failure, obstruction to bowel, diabetes	no neuropathological findings or normal aging changes	F/ 4-4
	337	80	21	AD	IHD & AD	Pulmonary embolism; BPn	AD/ischaemia-VaD / Braak tangle stage V	F/3-4
	352	72	24	C	AD	UKn	no neuropathological findings or normal aging changes	F/ 3-3
	385	66	12	AD	AD	UKn	AD & VaD / Braak tangle stage VI. Ischaemic damage	F/-
	402	76	23	C	Cardiac arrest	BPn	No neuropathological findings or normal aging changes	M/3-3
	407	91	60	C	-	UKn	Braak tangle stage II	F/ 3-4
	412	82	96	C	-	UKn	Braak III	F/3-4
	435	54	24	AD	-	UKn	AD/ Braak tangle stage VI	F/3-3
	495	80	49	AD	MID	BPn secondary to immobility, MID	AD (Braak tangle stage V)	M/3-4
	498	83	5	AD	AD	Metastatic breast cancer, AD	AD/ Braak stage V	F/3-3
	538	63	43	AD	-	BPn	AD/ Braak tangle stage VI	M/3-3
	540	92	24	AD	AD	UKn	AD/ Braak tangle stage V	F/3-3
	541	60	68	AD	FAD	Terminal phase of dementia	AD/ Braak tangle stage VI	F/3-3
	579	84	64	AD	T2D	cardiac failure, associated with coronary artery atheroma & cardiomyopathy	AD/ Braak tangle stage V	M/3-4
	580	65	90	AD	MID	UKn	AD/ Braak tangle stage VI	M/3-3
	584	85	85	AD	AD	UKn	AD/ Braak tangle stage VI	F/3-4
	586	80	71	AD	CVD	UKn	AD/ Braak tangle stage VI	F/3-3
	598	56	44	AD	AD	BPn	AD/ Braak tangle stage VI	F/3-3
	599	86	72	AD	AD	UKn	AD/ Braak stage VI	M/3-3
	600	84	86	AD	NAD	UKn	Braak tangle stage IV	M/3-3
	670	83	85	AD	-	UKn	AD/ Braak stage VI	F/4-4
	678	84	216	C	-	UKn	Braak stage II	F/3-4
	679	82	110	AD	-	dementia	AD/ Braak stage VI	F/3-4
	690	72	65	AD	AD	BPn	AD/ Braak tangle stage VI, moderate density of neuritic plaques, mild non-amyloid SVD	M/3-3
	697	87	36	AD	-	UKn	AD/ Braak tangle stage VI, high density of neuritic plaques), mild non-amyloid SVD , single microinfarct in temporal cortex	M/ 4-4
	702	76	11	AD	AD	UKn	AD/ Braak tangle stage V, high density of neuritic plaques	M/4-4
	713	62	25	AD	Brain atrophy	BPn, FTD	AD/ mod-severe Braak tangle stage VI, High plaque & CVD	M3/4
	714	73	35	C	NAD	Bi-vent heart failure	NAD, Braak tangle stage III, sparse neuritic plaques	M/3-3
	715	78	49.5	AD	AD	UKn	AD/ Braak tangle stage VI, high density of neuritic plaques, mild non-amyloid SVD	M/3-4
	718	98	21	AD	AD	MRSA (M-resistant Staph aureus) & AD	AD/moderate plaques/Braak tangle stage V & CVD & CAA	F/ 3-4
	721	90	5.5	C	C	Cancer of bladder	No plaques, Braak tangles II, Mild non-amyloid SVD	M/2-3
	725	69	12	AD	AD	Cerebrovascular accident/ AD	AD/ Braak tangle stage V, Moderate density of neuritic plaques, Mild non-amyloid SVD	M/3-4
	731	88	88	AD	dementia	myocardial degeneration, dementia	AD/ moderate plaques/Braak tangle stage IV/vascular disease	F/3-3
	737	67	24	AD	AD	BPn, AD	AD/Braak tangle stage VI	F/4-4
	751	80	46	C	NAD, COPD	Pneumonia, COPD	Moderate non-amyloid SVD	M/3-3
	753	97	34	AD	AD	BPn, senile dementia	Braak tangle stage IV, sparse neuritic plaques Mild non-amyloid SVD, severe arteriolar Aß-CAA, microinfarct/s, cerebral cortex	M/ 3-4
	763	80	51	AD	AD	BPn/severe dementia	AD/ high number of plaques/Braak tangle stage V	F/4-4
	766	92	34	C	C	Acute cardiac failure, left ventricular hypertrophy, hypertension	sparse pl/II/ arteriosclerosis	M/3-4
	772	86	73	AD	VaD	BPn, VaD, breast cancer	AD/ Braak tangle stage V. Mild non-amyloid SVD	F/3-3
							Mild arteriolar Aß-CAA
	781	87	24	C	C	Acute renal failure, myeloma	Mild non-amyloid SVD, Mild arteriolar Aß-CAA	M/3-3
							Braak tangle stage II
							no plaques
	786	85	31	C	NAD	Acute myocardial infarction due to ischaemic heart disease	Mild non-amyloid SVD, NAD, Braak tangle stage II, sparse neuritic plaques, Microinfarct/s, basal ganglia/thalamus	M/3-3
	794	80	26	AD/ VaD	AD	Gist tumour	Probable AD (Braak tangle stage IV) moderate density of neuritic plaques. Moderate CAA, mild non-amyloid SVD	F/3-4
	801	82	31	PD	PD	Haemopericardium, type A dissection of thoracic aorta	PD/LB. Neocortical LB, sparse neuritic plaques Braak tangle stage II	F/3-3
	809	83	11	AD	VaD	-	AD moderate pl	F/3-4
							Braak tangle stage IV
	826	86	32	C	C	colon cancer	no pl/II /moderate CAA, Braak tangle stage II	F/3-4
	877	82	67	C	-	Cerebrovascular accident, prostate cancer, renal failure	no plaques	M/-
							Braak tangle stage II
	880	67	24	PD/AD	PD, Dementia	PD and unspecified dementia	PD, LBs and AD, Braak tangle stage V, moderate neuritic plaques, severe CAA	M/3-3
	885	88	8	AD	AD	Severe dementia, old age and fragility	AD/ Braak tangle stage VI. High density of neuritic plaques	F/-
							Mild non-amyloid SVD. Mild arteriolar Aß-CAA
	894	74	58	C	metastatic cancer	no plaques	metastatic cancer	M/-
						no tangles
						agyrophilic grain disease
	897	74	28	C	C	metastatic cancer	Argyrophilic grain disease/ severe CAA/ mild-moderate arterio-sclerotic CVD	F/-
	937	96	32	PD	PD, hyper-tension	BPn, CCF, PD	PD, Braak LB stage 5, no plaques, Braak tangle stage II	M/2-3
	938	69	54	PD	PD, hyper-tension, IHD, hyper-cholesterolaemia	myocardial infarction, PD	PD, Mild arteriolar Aß-CAA	M/3-3
							Braak tangle stage II, no plaques, LB stage 4,
							microinfarcts, cerebral cortex
	949	69	32	C	C	Non-small cell lung cancer	No plaques, Braak tangle stage II, LB stage 0, mild argyrophilic grain disease	M/-
	971	69	32	C	C	Non-small cell lung cancer	No plaques, Braak tangle stage II, LB stage 0, mild argyrophilic grain disease	M/-
	974	87	62	C	C	Malignancy of urinary bladder	Mild non-amyloid SVD, Mild arteriolar CAA, Braak tangle stage III, no plaques, Braak LB stage 0, Microinfarct in putamen	F/3-4
	975	51	68	C	NAD	congestive heart failure, dilated cardiomyopathy	NAD, Braak tangle stage 0, no plaques, Braak LB stage 0	M/ -
	986	86	42	C	C, IHD, hyper-cholesterolaemia	Acute monocytic myeloid leukemia, myelodysplasia, Cardiac failure	Moderately severe SVD. Braak tangle stage III, Braak LB stage 0	M/3-3
	991	87	55	C	stroke	chest infection, TIA, CVD	Mild non-amyloid SVD	F/3-3
							Braak tangle stage II
							no plaques/ LB stage 0
	996	80	49	AD	VaD	Ukn	AD Braak tangle stage V	M/
	1000	78	13	PD	PD, IHD, hyper-cholesterolaemia	Myocardial infarction, ischemic heart disease, PD	PD, Braak LB stage 5, no plaques, Braak tangle stage I, Mild non-amyloid SVD,	M/3-3
	1003	69	8	AD	AD (early age of onset 57 yrs)	UKn	AD/, Braak tangle stage VI, high density of neuritic plaques/ LB stage 0	M/3-4
	1004	78	29	PD/AD	PD/AD dementia LB, hyper-cholesterolaemia	PD	DLBs, Braak LB stage 6, AD/, Braak tangle stage IV, high density of neuritic plaques, TDP43 pathology in medial temporal cortex & amygdala	F/3-4
	1011	66	37	AD	Dementia un-specified/ VaD	Dementia	AD/ High density of neuritic plaques, Braak tangle stage VI, Severe CAA, Braak LB stage 0	F/3-3
	1013	71	14	AD	Brain atrophy, Dementia in Pick disease	BPn, dementia in Pick's disease (misdiagnosis)	AD/ Braak tangle stage VI, high density of neuritic plaques, severe CAA	M/4-4
	1015	74	46	AD	DLB/PD	DLB, epilepsy, osteoporosis, PD	DLB /Braak LB stage 6, AD/ Braak tangle stage VI,	F/2-2
	Abbreviations: BPn - Bronchopneumomia; CAA - Cerebral amyloid angiopathy; CCF - Congestive cardiac failure; COPD - Chronic obstructive pulmonary disease; DLBs - Dementia with Lewy bodies; IHD - Ischaemic heart disease; LBs - Lewy bod(y/ies); NAD - No abnormality detected; RTI - Respiratory tract infection; SVD - Small vessel disease; TIA - Transient ischemic attack; UKn - Unknown; UTI - Urinary t…
