# Supplementary material for: High resolution 16S rRNA gene Next Generation Sequencing study of brain areas associated with Alzheimer’s and Parkinson’s disease
Source: Front Aging Neurosci. 2022 Dec 9;14:1026260. doi: 10.3389/fnagi.2022.1026260 (PMC9780557; doi:10.3389/fnagi.2022.1026260)
Supplement: Supplementary file 7 [file Table_2.XLSX]

## Sheet: Read Merging & Combined Stats
	Supplementary Table 2: MED OTU statistics
	(i) FASTQ Read Statistics comprising read pairs, yield and quality score (ii) Table of Read Merging comprising total pairs and percent combined and (iii) Combined Statistics comprising input sequences, input sequences after pre-processing, sequences after chimera removal, sequences assigned to OTUs, sequences assigned to taxa, sequences after copy-number correction and median sequence length afte…
	(i) FASTQ Read Statistics						(ii) Read Merging						(iii) Combined Statistics
	Sample	Read pairs	Yield (Kbp)	% Q30	Mean Q		Total Pairs		Percent combined				Input Sequences	Input sequences after preprocessing	Sequences after chimera removal	Sequences assigned to OTUs	Sequences assigned to taxa	Sequences after copy-number correction	median sequence length after preprocessing
	EC766C	90 678	49 365	82.54	33.95		90678		0.9765				79272	79012	78876	60015	60015	23436	422
	EC781C	72 215	40 030	82.29	33.91		72215		0.981				72110	71908	71694	54045	54045	16486	417
	EC949C	654 665	357 267	88.64	35.36		654665		0.9752				633410	626037	615605	543966	543966	170148	422
	H122C	64 873	36 031	82	33.83		64873		0.9758				64766	64671	64152	48608	48608	11639	396
	H147C	56 783	31 386	80.09	33.39		56783		0.9715				56101	55936	55095	26648	26648	8783	421
	H206C	450 335	243 414	88.4	35.29		450335		0.9714				436015	430059	414572	241506	241506	78276	422
	H227AD	61 472	33 666	80.72	33.52		61472		0.9738				58856	58713	57845	30106	30106	9824	422
	H231AD	75 342	41 791	81.66	33.77		75342		0.9769				75093	74963	73865	37432	37432	12512	418
	H282AD	70 696	38 880	82	33.83		70696		0.9798				66875	66769	65789	31679	31679	10271	422
	H337AD	72 352	39 828	82.04	33.85		72352		0.9768				70932	70744	69693	36953	36953	11559	422
	H385AD	529 027	286305	88.88	35.4		529027		0.9753				506852	500961	478587	288794	288794	90142	422
	H435AD	69 439	38513	81.8	33.8		69439		0.9748				69105	68977	67837	36331	36331	12272	421
	H599AD	69 995	38742	82.32	33.91		69995		0.976				69651	69467	67999	32251	32251	10059	422
	H72C	67 538	37349	82.17	33.88		67538		0.9738				66944	66733	65317	32686	32686	10127	422
	LC1004AD	59 088	32787	80.47	33.51		59088		0.9782				57819	57782	57754	48007	48007	15239	419
	LC1011AD	67 363	37446	78.22	32.97		67363		0.965				66265	66249	66247	51160	51160	18373	402
	LC1013AD	83 216	45919	80.73	33.57		83216		0.9723				82473	82228	82226	67425	67425	22767	422
	LC721C	75 150	41574	82.84	34.03		75150		0.9782				74473	74283	73418	44092	44092	10670	398
	LC725AD	58 681	32312	80.05	33.36		58681		0.9719				55648	55493	54715	29470	29470	9836	422
	LC897C	65 988	36430	81.77	33.78		65988		0.9763				64058	63892	62746	30926	30926	9915	422
	LC937PD	74 980	41462	80.58	33.51		74980		0.9702				74213	73987	72700	42123	42123	14628	417
	LF1000PD	71 214	39506	81.47	33.71		71214		0.9758				71033	70899	69765	37585	37585	12264	422
	LF781C	78 684	43533	82.22	33.89		78684		0.9751				77973	77787	76323	39303	39303	12160	422
	LF897C	77 390	42736	82.19	33.87		77390		0.9764				75325	75215	73868	41585	41585	13281	422
	LF937PD	72 738	40224	82.19	33.88		72738		0.9779				71373	71221	69732	36716	36716	12070	422
	AT1000PD	62 246	34478	81.55	33.73		62246		0.9759				61883	61737	60515	29481	29481	9323	422
	AT897C	89 818	49647	81.99	33.83		89818		0.973				89184	88859	87022	41679	41679	12862	422
	NTC1	67 733	37640	80.99	33.62		67733		0.9814				66721	66709	66522	51674	51674	20416	421
	SN766C	80 455	44299	82.17	33.87		80455		0.9748				76224	76076	74660	41445	41445	13166	422
	SN781C	54 489	30000	81.96	33.83		54489		0.9764				53001	52765	51904	27121	27121	8366	422
	SN801PD	494 994	271 646	88.89	35.41		494994		0.9799				490075	486371	466689	275370	275370	85725	422
	SN826C	74 752	41 139	82.46	33.94		74752		0.9798				70445	70268	68992	35756	35756	10796	422
	SN880PD	62 220	34 292	82.22	33.88		62220		0.9776				59131	59022	57594	28973	28973	9125	422
	SN937PD	60 037	33 264	82.71	34.01		60037		0.9798				59808	59672	58682	30562	30562	9324	422
	SN949C	80 083	44 347	82.48	33.95		80083		0.9777				79409	79237	77764	40125	40125	12804	422
	• All reads are passed filter, i.e. reads have passed the default Illumina filter procedure						Paired-end reads were merged using the software FLASH (2.2.00, Magoc and Salzberg, 2011). Briefly, the FLASH algorithm considers all possible overlaps at or above a minimum length between the reads in a pair and chooses the overlap that results in the lowest proportion of mismatched bases in the overlapped region. FLASH computes a consensus sequence in the overlapped region by selecting at each o…					TOTAL	4202516	4174702	4076764	2571598	2571598	818644	N/A
	• ”Yield (Kbp)”: number of bases called in kilobases.											AVERAGE	120072	119277	116479	73474.2	73474.2	23389.8	419.429
	• ”%Q30”: represents the percentage of bases with a quality score of at least 30 (inferred of 99.9%). The Q-score is a prediction of the probability of a wrong base call.
	The processing of sequencing reads according to primer sequences has been performed with in-house scripts. Only read pairs where the expected forward primer as well as the expected reverse primer were found have been kept for further analysis. For the identification of primer sequences no mismatches were allowed. The following table provides various statistics describing the sorted reads.
