# Supplementary material for: High resolution 16S rRNA gene Next Generation Sequencing study of brain areas associated with Alzheimer’s and Parkinson’s disease
Source: Front Aging Neurosci. 2022 Dec 9;14:1026260. doi: 10.3389/fnagi.2022.1026260 (PMC9780557; doi:10.3389/fnagi.2022.1026260)
Supplement: Supplementary file 8 [file Table_3.XLSX]

## Sheet: Tags_stat
	Supplementary Table 3: 97% OTU clustering statistics
	97% OTU clustering analysis indicated on average 180 OTUs per sample. Sample data is given for total_tags, taxon_tags, unclassified_tags, unique_tags and OTU_number.
	Sample_Name	Total_tag	Taxon_Tag	Unclassified_Tag	Unique_Tag	OTU_num
	EC766C	65810	62756	367	2687	105
	EC781C	63263	59412	0	3851	58
	EC949C	564720	553302	0	11418	101
	H122C	51060	50439	3	618	206
	H147C	35290	34054	0	1236	216
	H206C	292030	286394	0	5636	304
	H227AD	39017	36306	32	2679	205
	H231AD	51118	49289	0	1829	283
	H282AD	44458	43054	30	1374	218
	H337AD	47055	45402	35	1618	269
	H385AD	343616	337257	47	6312	263
	H435AD	46612	45201	0	1411	208
	H599AD	45946	44711	0	1235	128
	H72C	43719	42454	1	1264	184
	LC1004AD	49700	47195	22	2483	52
	LC1011AD	56155	54082	0	2073	43
	LC1013AD	66358	63897	133	2328	37
	LC721C	54506	53442	3	1061	260
	LC725AD	38412	34943	3	3466	165
	LC897C	41580	40345	0	1235	188
	LC937PD	50791	49425	0	1366	158
	LF1000PD	47788	46319	0	1469	194
	LF781C	52162	50810	25	1327	167
	LF897C	51795	49788	13	1994	162
	LF937PD	48418	47055	20	1343	151
	AT1000PD	41469	40189	0	1280	186
	AT897C	56156	53855	0	2301	256
	NTC1	60637	58960	0	1677	39
	SN766C	49923	48360	0	1563	213
	SN781C	34113	33074	0	1039	255
	SN801PD	331342	324245	0	7097	257
	SN826C	46442	45135	8	1299	230
	SN880PD	39096	37766	0	1330	154
	SN937PD	40128	39082	1	1045	174
	SN949C	53387	52192	0	1195	205
