# Supplementary material for: High resolution 16S rRNA gene Next Generation Sequencing study of brain areas associated with Alzheimer’s and Parkinson’s disease
Source: Front Aging Neurosci. 2022 Dec 9;14:1026260. doi: 10.3389/fnagi.2022.1026260 (PMC9780557; doi:10.3389/fnagi.2022.1026260)
Supplement: Supplementary file 9 [file Table_4.XLSX]

## Sheet: sTable4a MED
	Supplementary Table 4A: MED (Eurofins) taxonomic assignment down to species level.
		EC766C	EC781C	EC949C	H72C	H122C	H147C	H206C	H227AD	H231AD	H282AD	H337AD	H385AD	H435AD	H599AD	LC721C	LC725AD	LC897C	LC937PD	LC1004AD	LC1011AD	LC1013AD	LF781C	LF897C	LF937PD	LF1000PD	AT897C	AT1000PD	NTC	SN766C	SN781C	SN801PD	SN826C	SN880PD	SN937PD	SN949C
	k__Bacteria;p__;c__;o__;f__;g__;s__	0.149	0.129	0.153	0.108	0.027	0.112	0.153	0.107	0.188	0.125	0.139	0.139	0.121	0.154	0.087	0.077	0.131	0.219	0.44	0.267	0.245	0.115	0.085	0.104	0.075	0.101	0.138	0.157	0.081	0.108	0.109	0.102	0.11	0.111	0.152
	k__Bacteria;p__Acidobacteria;c__Acidobacteriia;o__Acidobacteriales;f__Acidobacteriaceae;g__Terriglobus;s__roseus	0	0	0	0	0	0	0	0.003	0	0	0	0	0	0	0	0	0	0	0	0	0	0	0	0	0	0	0	0	0	0	0	0	0	0	0
	k__Bacteria;p__Acidobacteria;c__Acidobacteriia;o__Bryobacterales;f__Solibacteraceae;g__Candidatus Solibacter;s__usitatus	0	0	0	0	0	0	0	0	0	0	0	0	0	0	0	0	0	0	0	0	0	0	0	0	0	0.006	0	0	0	0	0	0	0	0	0
	k__Bacteria;p__Actinobacteria;c__;o__;f__;g__;s__	0	0	0	0	0	0	0	0	0	0	0	0	0	0	0	0	0	0	0	0	0	0	0	0	0	0	0	0	0	0	0	0	0	0	0
	k__Bacteria;p__Actinobacteria;c__Acidimicrobiia;o__Acidimicrobiales;f__Iamiaceae;g__Aquihabitans;s__daechungensis	0	0	0	0	0	0	0	0	0	0	0	0	0	0	0	0	0	0	0	0.046	0	0	0	0	0	0	0	0	0	0	0	0	0	0	0
	k__Bacteria;p__Actinobacteria;c__Actinobacteria;o__;f__;g__;s__	0	0.047	0.027	0	0	0	0	0	0	0	0.005	0.002	0	0	0	0	0	0	0	0	0	0	0.002	0.002	0	0	0	0	0	0	0	0	0.011	0.009	0
	k__Bacteria;p__Actinobacteria;c__Actinobacteria;o__Actinomycetales;f__Actinomycetaceae;g__;s__	0	0	0.011	0	0	0	0	0	0	0	0	0	0	0	0	0	0	0	0	0	0	0	0	0	0	0	0	0	0	0	0	0	0	0	0
	k__Bacteria;p__Actinobacteria;c__Actinobacteria;o__Actinomycetales;f__Actinomycetaceae;g__Actinomyces;s__	0	0	0.045	0	0	0	0	0	0.027	0	0.011	0	0.008	0	0	0	0	0.004	0.036	0	0	0	0	0	0	0	0	0	0	0	0	0	0.002	0	0
	k__Bacteria;p__Actinobacteria;c__Actinobacteria;o__Actinomycetales;f__Actinomycetaceae;g__Actinomyces;s__dentalis	0	0	0	0	0	0	0.003	0	0	0	0	0	0	0	0	0	0	0	0	0	0	0	0	0	0	0	0	0	0	0	0	0	0	0	0
	k__Bacteria;p__Actinobacteria;c__Actinobacteria;o__Actinomycetales;f__Actinomycetaceae;g__Actinomyces;s__massiliensis	0	0	0	0	0	0	0	0	0.003	0	0	0	0	0	0	0	0	0	0	0	0	0	0	0	0	0	0	0	0	0	0	0	0	0	0
	k__Bacteria;p__Actinobacteria;c__Actinobacteria;o__Actinomycetales;f__Actinomycetaceae;g__Actinomyces;s__minihominis	0	0	0	0	0	0	0.005	0	0	0	0	0	0	0	0	0	0	0	0	0	0	0	0	0	0	0	0	0	0	0	0	0	0	0	0
	k__Bacteria;p__Actinobacteria;c__Actinobacteria;o__Actinomycetales;f__Actinomycetaceae;g__Actinomyces;s__naeslundii	0	0	0	0	0	0	0	0	0	0	0	0	0	0	0	0	0	0	0	0	0	0	0	0	0	0	0	0	0	0	0	0	0	0	0
	k__Bacteria;p__Actinobacteria;c__Actinobacteria;o__Actinomycetales;f__Actinomycetaceae;g__Actinomyces;s__sp. 1AG30-1_x10	0	0	0.014	0	0	0	0	0	0	0	0	0	0	0	0	0	0	0	0	0	0	0	0	0	0	0	0	0	0	0	0	0	0	0	0
	k__Bacteria;p__Actinobacteria;c__Actinobacteria;o__Actinomycetales;f__Actinomycetaceae;g__Actinomyces;s__sp. oral taxon 170	0	0	0	0	0	0	0	0.007	0	0	0	0	0	0	0	0	0	0	0	0	0	0	0	0	0	0	0	0	0	0	0	0	0	0	0
	k__Bacteria;p__Actinobacteria;c__Actinobacteria;o__Actinomycetales;f__Actinomycetaceae;g__Actinomyces;s__sp. oral taxon 448	0	0	0	0	0	0	0	0	0	0	0	0	0	0	0	0	0	0	0	0	0	0	0	0	0	0	0	0.017	0	0	0	0	0	0	0
	k__Bacteria;p__Actinobacteria;c__Actinobacteria;o__Actinomycetales;f__Actinomycetaceae;g__Actinomyces;s__sp. oral taxon 525	0	0	0	0	0	0	0	0	0	0	0	0	0	0	0	0	0	0	0	0	0	0	0	0	0	0	0	0	0	0	0	0	0	0.008	0
	k__Bacteria;p__Actinobacteria;c__Actinobacteria;o__Actinomycetales;f__Actinomycetaceae;g__Flaviflexus;s__	0	0	0	0	0	0	0.005	0	0	0	0	0	0	0	0	0	0	0	0	0	0	0	0	0	0	0	0	0	0	0	0	0	0	0	0
	k__Bacteria;p__Actinobacteria;c__Actinobacteria;o__Actinomycetales;f__Actinomycetaceae;g__Schaalia;s__odontolytica	0.01	0	0	0	0	0	0	0	0	0	0	0	0	0	0	0	0	0	0	0	0	0	0	0	0	0	0	0	0	0	0.008	0	0	0	0
	k__Bacteria;p__Actinobacteria;c__Actinobacteria;o__Bifidobacteriales;f__Bifidobacteriaceae;g__Gardnerella;s__	0	0	0	0	0	0	0.007	0.01	0.057	0.003	0.003	0	0	0	0	0	0	0	0	0	0	0	0	0	0	0	0	0	0	0	0	0	0	0	0
	k__Bacteria;p__Actinobacteria;c__Actinobacteria;o__Bifidobacteriales;f__Bifidobacteriaceae;g__Gardnerella;s__vaginalis	0	0	0	0	0	0	0.005	0	0.014	0.002	0	0	0	0	0	0	0	0	0	0	0	0	0	0	0	0	0	0	0	0	0	0	0	0	0
	k__Bacteria;p__Actinobacteria;c__Actinobacteria;o__Bifidobacteriales;f__Bifidobacteriaceae;g__Scardovia;s__	0	0	0	0	0	0	0	0	0	0	0	0	0	0	0	0	0	0	0	0	0	0	0	0	0	0	0	0	0	0	0	0	0	0	0
	k__Bacteria;p__Actinobacteria;c__Actinobacteria;o__Corynebacteriales;f__;g__Lawsonella;s__clevelandensis	0	0.04	0.038	0.011	0	0	0.004	0.005	0.029	0.009	0.012	0.014	0.009	0.008	0.005	0.004	0.012	0.017	0.04	0.001	0.037	0.007	0.004	0	0.005	0.01	0.009	0.018	0.004	0.011	0.01	0.01	0.011	0.004	0.009
	k__Bacteria;p__Actinobacteria;c__Actinobacteria;o__Corynebacteriales;f__Corynebacteriaceae;g__Corynebacterium;s__	0.038	0.023	0.026	0.009	0.004	0.01	0.023	0.007	0.029	0.025	0.021	0.04	0.024	0.016	0.03	0.01	0.023	0.029	0	0.151	0.043	0.03	0.03	0.021	0.011	0.019	0.011	0	0.01	0.022	0.02	0.014	0.027	0.018	0.007
	k__Bacteria;p__Actinobacteria;c__Actinobacteria;o__Corynebacteriales;f__Corynebacteriaceae;g__Corynebacterium;s__coyleae	0	0	0	0	0	0	0	0	0.007	0	0	0	0	0	0	0	0	0	0	0	0	0	0	0	0	0	0	0	0	0	0	0	0	0	0
	k__Bacteria;p__Actinobacteria;c__Actinobacteria;o__Corynebacteriales;f__Corynebacteriaceae;g__Corynebacterium;s__durum	0	0	0	0	0	0	0	0	0	0	0	0	0	0	0	0	0	0	0	0	0	0	0	0	0	0	0	0	0	0	0	0	0	0.002	0
	k__Bacteria;p__Actinobacteria;c__Actinobacteria;o__Corynebacteriales;f__Corynebacteriaceae;g__Corynebacterium;s__glucuronolyticum	0	0	0	0	0	0	0	0	0	0	0	0	0	0	0	0	0	0	0	0	0	0	0	0	0	0	0.001	0	0	0	0	0	0	0	0
	k__Bacteria;p__Actinobacteria;c__Actinobacteria;o__Corynebacteriales;f__Corynebacteriaceae;g__Corynebacterium;s__jeikeium	0	0	0	0	0	0	0	0	0	0	0	0	0	0	0	0	0	0	0	0	0	0	0.003	0	0	0	0	0	0	0	0	0	0	0	0
	k__Bacteria;p__Actinobacteria;c__Actinobacteria;o__Corynebacteriales;f__Corynebacteriaceae;g__Corynebacterium;s__kroppenstedtii	0	0	0.035	0.008	0	0.006	0.003	0.003	0.006	0	0	0.006	0.002	0	0	0.004	0	0.005	0.023	0	0.015	0.002	0	0.005	0	0.005	0.003	0.012	0	0	0.003	0	0.005	0.008	0.006
	k__Bacteria;p__Actinobacteria;c__Actinobacteria;o__Corynebacteriales;f__Corynebacteriaceae;g__Corynebacterium;s__macginleyi	0	0	0	0	0	0	0	0	0	0	0	0	0	0	0	0	0	0	0	0	0	0	0.003	0	0	0	0	0	0	0	0	0	0	0	0
	k__Bacteria;p__Actinobacteria;c__Actinobacteria;o__Corynebacteriales;f__Corynebacteriaceae;g__Corynebacterium;s__massiliense	0	0	0	0	0	0	0	0	0	0	0	0	0	0	0	0	0	0	0	0	0	0	0.006	0.002	0	0	0	0	0	0	0	0	0	0	0
	k__Bacteria;p__Actinobacteria;c__Actinobacteria;o__Corynebacteriales;f__Corynebacteriaceae;g__Corynebacterium;s__matruchotii	0	0	0	0	0	0	0	0	0	0	0	0	0	0	0	0	0.008	0	0	0	0	0	0	0	0	0	0	0	0	0	0	0	0	0	0
	k__Bacteria;p__Actinobacteria;c__Actinobacteria;o__Corynebacteriales;f__Corynebacteriaceae;g__Corynebacterium;s__otitidis	0	0	0	0	0	0	0.004	0	0.003	0	0	0.003	0	0	0.005	0	0.002	0	0	0	0	0.009	0.004	0	0.003	0	0	0	0	0	0	0	0	0	0.004
	k__Bacteria;p__Actinobacteria;c__Actinobacteria;o__Corynebacteriales;f__Corynebacteriaceae;g__Corynebacterium;s__riegelii	0	0	0	0	0	0	0	0	0.011	0	0	0	0	0	0	0	0	0	0	0	0	0	0.003	0	0	0	0	0	0	0	0	0	0	0	0
	k__Bacteria;p__Actinobacteria;c__Actinobacteria;o__Corynebacteriales;f__Corynebacteriaceae;g__Corynebacterium;s__singulare	0	0	0	0	0	0	0	0	0	0	0	0	0	0	0	0	0	0	0	0	0	0	0	0	0	0	0	0	0.002	0	0	0	0	0	0
	k__Bacteria;p__Actinobacteria;c__Actinobacteria;o__Corynebacteriales;f__Corynebacteriaceae;g__Corynebacterium;s__sp. 110393	0	0	0	0	0	0	0	0	0	0	0	0	0	0	0	0	0	0	0	0	0	0	0	0	0	0	0	0	0	0	0	0	0	0	0
	k__Bacteria;p__Actinobacteria;c__Actinobacteria;o__Corynebacteriales;f__Corynebacteriaceae;g__Corynebacterium;s__sp. oral taxon B00	0	0	0	0	0	0	0	0	0	0	0	0	0	0	0	0	0	0	0	0	0	0	0	0	0	0	0	0	0	0	0	0	0	0	0
	k__Bacteria;p__Actinobacteria;c__Actinobacteria;o__Corynebacteriales;f__Corynebacteriaceae;g__Corynebacterium;s__tuberculostearicum	0	0	0	0	0	0	0	0	0	0	0	0	0	0	0	0	0	0	0	0.002	0	0	0	0	0	0	0	0	0	0	0	0	0	0	0
	k__Bacteria;p__Actinobacteria;c__Actinobacteria;o__Corynebacteriales;f__Gordoniaceae;g__Gordonia;s__	0	0	0	0	0	0	0	0	0	0	0	0	0	0	0	0	0	0	0	0	0	0	0	0	0	0	0	0	0	0	0	0	0.006	0	0
	k__Bacteria;p__Actinobacteria;c__Actinobacteria;o__Corynebacteriales;f__Mycobacteriaceae;g__;s__	0	0	0	0	0	0	0	0	0	0	0	0	0	0	0	0	0	0	0	0	0	0	0	0	0	0	0	0	0	0	0	0	0.004	0	0
	k__Bacteria;p__Actinobacteria;c__Actinobacteria;o__Corynebacteriales;f__Nocardiaceae;g__Rhodococcus;s__	0	0	0.011	0	0	0	0	0	0	0	0	0	0.037	0	0	0	0	0	0	0	0	0	0	0	0	0	0	0	0	0	0	0	0	0	0
	k__Bacteria;p__Actinobacteria;c__Actinobacteria;o__Corynebacteriales;f__Nocardiaceae;g__Rhodococcus;s__erythropolis	0	0	0.005	0	0	0	0	0	0	0	0	0	0	0	0	0	0	0	0	0	0	0	0	0	0	0	0	0	0	0	0	0	0	0	0
	k__Bacteria;p__Actinobacteria;c__Actinobacteria;o__Geodermatophilales;f__Geodermatophilaceae;g__Blastococcus;s__	0	0	0	0	0	0	0	0.001	0	0	0	0	0	0	0	0	0	0	0	0	0	0	0	0	0	0	0	0	0	0	0	0	0	0	0
	k__Bacteria;p__Actinobacteria;c__Actinobacteria;o__Micrococcales;f__;g__;s__	0	0	0.013	0	0	0	0	0	0	0	0	0	0	0	0	0	0	0	0	0	0	0	0	0	0	0	0	0	0	0	0	0	0	0	0
	k__Bacteria;p__Actinobacteria;c__Actinobacteria;o__Micrococcales;f__Bogoriellaceae;g__Georgenia;s__sp.	0	0	0	0	0	0	0	0	0	0	0	0	0.004	0	0	0	0	0	0	0	0	0	0	0	0	0	0	0	0	0	0	0	0	0	0
	k__Bacteria;p__Actinobacteria;c__Actinobacteria;o__Micrococcales;f__Brevibacteriaceae;g__Brevibacterium;s__	0	0	0.012	0	0	0	0	0	0.007	0	0	0	0.011	0	0	0	0	0.002	0	0	0	0	0	0	0	0	0	0	0	0	0.003	0	0.004	0.002	0
	k__Bacteria;p__Actinobacteria;c__Actinobacteria;o__Micrococcales;f__Brevibacteriaceae;g__Brevibacterium;s__sp.	0	0	0.01	0	0	0	0	0	0	0	0	0	0	0	0	0	0	0	0	0	0	0	0	0	0	0	0	0	0	0	0	0	0	0	0
	k__Bacteria;p__Actinobacteria;c__Actinobacteria;o__Micrococcales;f__Cellulomonadaceae;g__Cellulomonas;s__	0	0	0	0	0	0	0	0	0	0	0	0	0.008	0	0	0	0	0	0	0	0	0	0	0	0	0	0	0	0	0	0	0	0	0	0
	k__Bacteria;p__Actinobacteria;c__Actinobacteria;o__Micrococcales;f__Dermabacteraceae;g__Brachybacterium;s__	0	0	0	0	0	0	0	0	0	0	0	0.002	0	0	0	0	0	0	0	0	0	0	0	0.003	0	0	0	0	0	0	0	0	0	0	0
	k__Bacteria;p__Actinobacteria;c__Actinobacteria;o__Micrococcales;f__Dermabacteraceae;g__Dermabacter;s__	0	0	0	0	0	0	0	0	0	0	0	0	0	0	0	0	0	0	0	0	0	0	0	0	0	0	0	0	0	0	0	0	0	0	0
	k__Bacteria;p__Actinobacteria;c__Actinobacteria;o__Micrococcales;f__Intrasporangiaceae;g__;s__	0	0	0	0	0	0	0	0	0	0	0	0	0	0	0	0	0	0	0	0	0	0	0	0	0	0	0.003	0	0	0	0	0	0	0	0
	k__Bacteria;p__Actinobacteria;c__Actinobacteria;o__Micrococcales;f__Intrasporangiaceae;g__Kribbia;s__	0.005	0	0	0	0	0	0	0	0	0	0	0	0	0	0	0	0	0	0	0	0	0	0	0	0	0	0	0	0	0	0	0	0	0	0
	k__Bacteria;p__Actinobacteria;c__Actinobacteria;o__Micrococcales;f__Intrasporangiaceae;g__Oryzobacter;s__terrae	0.007	0	0	0	0	0	0	0	0	0	0	0	0	0	0	0	0	0	0	0	0	0	0	0	0	0	0	0	0	0	0	0	0	0	0
	k__Bacteria;p__Actinobacteria;c__Actinobacteria;o__Micrococcales;f__Microbacteriaceae;g__;s__	0	0	0.004	0	0	0	0	0	0	0	0	0	0	0	0	0	0	0	0	0	0	0	0	0	0	0	0	0	0	0	0	0	0	0	0
	k__Bacteria;p__Actinobacteria;c__Actinobacteria;o__Micrococcales;f__Microbacteriaceae;g__Microbacterium;s__	0	0.004	0	0	0	0	0	0	0	0	0	0	0	0	0	0	0	0	0	0	0	0.003	0	0	0	0	0	0	0	0	0	0	0	0	0
	k__Bacteria;p__Actinobacteria;c__Actinobacteria;o__Micrococcales;f__Micrococcaceae;g__;s__	0	0	0	0.004	0	0	0.001	0.003	0	0	0	0	0	0.004	0	0	0	0	0	0	0	0	0	0	0.002	0	0	0	0	0.002	0	0	0	0	0
	k__Bacteria;p__Actinobacteria;c__Actinobacteria;o__Micrococcales;f__Micrococcaceae;g__Arthrobacter;s__	0	0	0	0	0	0	0	0.006	0	0	0	0	0	0	0	0	0	0	0	0	0	0	0	0	0	0	0	0	0	0	0	0	0.003	0	0
	k__Bacteria;p__Actinobacteria;c__Actinobacteria;o__Micrococcales;f__Micrococcaceae;g__Kocuria;s__	0.02	0.02	0.018	0	0	0	0	0.004	0.004	0	0	0	0.002	0.003	0	0	0	0.002	0	0	0	0	0	0	0	0	0.003	0.02	0	0.003	0	0	0	0	0
	k__Bacteria;p__Actinobacteria;c__Actinobacteria;o__Micrococcales;f__Micrococcaceae;g__Micrococcus;s__	0.037	0	0.019	0	0	0.002	0	0	0.005	0	0	0	0.007	0	0.002	0	0.009	0	0	0.011	0	0.003	0.006	0	0	0.005	0	0.008	0.001	0	0	0.005	0	0.003	0
	k__Bacteria;p__Actinobacteria;c__Actinobacteria;o__Micrococcales;f__Micrococcaceae;g__Nesterenkonia;s__	0	0	0	0	0	0	0	0	0	0	0	0	0	0	0	0	0	0	0	0	0	0	0	0	0	0	0	0.019	0	0	0	0	0	0	0
	k__Bacteria;p__Actinobacteria;c__Actinobacteria;o__Micrococcales;f__Micrococcaceae;g__Pseudoglutamicibacter;s__	0	0	0	0	0	0	0	0	0.002	0	0	0	0	0	0	0	0	0	0	0	0	0	0	0	0	0	0	0	0	0	0	0	0	0	0
	k__Bacteria;p__Actinobacteria;c__Actinobacteria;o__Micrococcales;f__Micrococcaceae;g__Rothia;s__	0	0	0.028	0.008	0	0.014	0.003	0.006	0.016	0.015	0.011	0.007	0.01	0.008	0	0.005	0.011	0.003	0.033	0	0	0.009	0.018	0.013	0.009	0.01	0.004	0	0.009	0.011	0.014	0.01	0.009	0.013	0.009
	k__Bacteria;p__Actinobacteria;c__Actinobacteria;o__Micrococcales;f__Micrococcaceae;g__Rothia;s__mucilaginosa	0.009	0	0.004	0	0	0	0.002	0	0	0	0	0.004	0.007	0.005	0.007	0	0	0.003	0	0	0	0	0	0.003	0	0	0	0	0	0	0	0	0.006	0	0
	k__Bacteria;p__Actinobacteria;c__Actinobacteria;o__Micromonosporales;f__Micromonosporaceae;g__;s__	0	0.012	0	0	0	0	0	0	0	0	0	0	0	0	0	0	0	0	0	0	0	0	0	0	0	0	0	0	0	0	0	0	0	0	0
	k__Bacteria;p__Actinobacteria;c__Actinobacteria;o__Propionibacteriales;f__Nocardioidaceae;g__Aeromicrobium;s__	0	0	0	0	0	0	0	0	0	0	0	0	0	0	0	0	0	0	0	0	0.013	0	0	0	0	0	0	0	0	0	0	0	0	0	0
	k__Bacteria;p__Actinobacteria;c__Actinobacteria;o__Propionibacteriales;f__Nocardioidaceae;g__Friedmanniella;s__	0	0	0	0	0	0	0	0	0	0	0	0	0	0	0	0	0	0	0	0	0	0	0.002	0	0	0	0	0	0	0	0	0	0	0	0
	k__Bacteria;p__Actinobacteria;c__Actinobacteria;o__Propionibacteriales;f__Nocardioidaceae;g__Nocardioides;s__	0	0.035	0	0	0	0	0	0	0	0	0	0	0	0	0	0	0	0	0	0.038	0	0	0	0	0	0	0.002	0	0	0	0	0	0	0	0
	k__Bacteria;p__Actinobacteria;c__Actinobacteria;o__Propionibacteriales;f__Nocardioidaceae;g__Nocardioides;s__sp.	0	0.004	0	0	0	0	0	0	0	0	0	0	0	0	0	0	0	0	0	0	0	0	0	0	0	0	0	0.007	0	0	0	0	0	0	0
	k__Bacteria;p__Actinobacteria;c__Actinobacteria;o__Propionibacteriales;f__Propionibacteriaceae;g__;s__	0.017	0	0.004	0.025	0.003	0.02	0.011	0.005	0.012	0.017	0.017	0.007	0.035	0.01	0.005	0.003	0.017	0.133	0	0	0	0.011	0.008	0.007	0.011	0.004	0.017	0.009	0.008	0.011	0.005	0.009	0.008	0	0.01
	k__Bacteria;p__Actinobacteria;c__Actinobacteria;o__Propionibacteriales;f__Propionibacteriaceae;g__Cutibacterium;s__acnes	0	0.007	0	0	0	0	0	0	0	0	0	0	0	0	0	0	0	0	0.002	0	0	0	0	0	0	0	0	0	0	0	0	0	0	0	0
	k__Bacteria;p__Actinobacteria;c__Actinobacteria;o__Propionibacteriales;f__Propionibacteriaceae;g__Cutibacterium;s__avidum	0	0	0	0	0	0	0	0	0	0	0	0	0	0	0	0	0	0.013	0	0	0	0	0	0	0	0	0	0	0	0	0	0	0	0	0
	k__Bacteria;p__Actinobacteria;c__Actinobacteria;o__Propionibacteriales;f__Propionibacteriaceae;g__Microlunatus;s__	0	0.016	0	0	0	0	0	0	0	0	0	0	0	0	0	0	0	0	0	0	0	0	0	0	0	0	0	0	0	0	0	0	0	0	0
	k__Bacteria;p__Actinobacteria;c__Actinobacteria;o__Propionibacteriales;f__Propionibacteriaceae;g__Propionibacterium;s__cyclohexanicum	0	0	0	0	0	0	0	0	0	0	0	0	0	0	0	0	0	0	0	0	0	0	0	0	0	0	0	0	0	0	0	0	0	0	0
	k__Bacteria;p__Actinobacteria;c__Actinobacteria;o__Propionibacteriales;f__Propionibacteriaceae;g__Propionibacterium;s__sp. B12	0	0	0	0	0	0	0	0	0	0	0	0	0	0	0	0	0	0	0	0.001	0	0	0	0	0	0	0	0	0	0	0	0	0	0	0
	k__Bacteria;p__Actinobacteria;c__Actinobacteria;o__Propionibacteriales;f__Propionibacteriaceae;g__Propioniciclava;s__sinopodophylli	0	0	0	0	0	0	0	0	0	0	0	0	0	0	0	0	0	0	0	0	0	0	0	0	0	0	0	0	0	0	0	0	0	0	0
	k__Bacteria;p__Actinobacteria;c__Actinobacteria;o__Streptomycetales;f__Streptomycetaceae;g__Streptomyces;s__	0	0.019	0	0	0	0	0	0	0	0	0	0	0	0	0	0	0	0	0	0	0	0	0	0	0	0	0	0	0	0	0	0	0	0	0
	k__Bacteria;p__Actinobacteria;c__Coriobacteriia;o__Coriobacteriales;f__Atopobiaceae;g__Atopobium;s__	0	0	0	0	0	0	0	0	0.004	0	0	0	0	0	0	0	0	0	0	0	0	0	0	0	0	0	0	0	0	0	0	0	0	0	0
	k__Bacteria;p__Actinobacteria;c__Coriobacteriia;o__Coriobacteriales;f__Coriobacteriaceae;g__Olegusella;s__massiliensis	0	0	0	0	0	0	0	0	0	0	0	0	0	0	0	0	0	0	0	0	0	0	0	0	0	0	0	0	0	0	0	0	0.003	0	0
	k__Bacteria;p__Actinobacteria;c__Rubrobacteria;o__Gaiellales;f__Gaiellaceae;g__Gaiella;s__occulta	0	0	0	0	0	0	0	0	0	0	0	0	0	0	0	0	0	0	0	0	0	0	0	0	0	0	0	0	0	0	0	0	0	0	0
	k__Bacteria;p__Actinobacteria;c__Rubrobacteria;o__Rubrobacterales;f__Rubrobacteraceae;g__Rubrobacter;s__	0	0	0	0	0	0	0	0	0	0	0	0	0	0	0	0	0	0	0	0.039	0.043	0	0	0	0	0	0	0	0	0	0	0	0	0	0
	k__Bacteria;p__Actinobacteria;c__Rubrobacteria;o__Rubrobacterales;f__Rubrobacteraceae;g__Rubrobacter;s__naiadicus	0	0.031	0	0	0	0	0	0	0	0	0	0	0	0	0	0	0	0	0	0	0	0	0	0	0	0	0	0	0	0	0	0	0	0	0
	k__Bacteria;p__Actinobacteria;c__Thermoleophilia;o__Solirubrobacterales;f__Solirubrobacteraceae;g__Solirubrobacter;s__	0	0	0	0	0	0	0	0	0	0	0	0	0	0	0	0	0	0.006	0	0	0	0	0	0	0	0	0	0	0	0	0	0	0	0	0
	k__Bacteria;p__Aquificae;c__Aquificae;o__Aquificales;f__Hydrogenothermaceae;g__Sulfurihydrogenibium;s__	0	0	0	0	0	0	0	0	0	0	0	0	0	0	0	0	0	0	0	0	0	0	0	0	0	0	0.001	0	0	0	0	0	0	0	0
	k__Bacteria;p__Armatimonadetes;c__Fimbriimonadia;o__Fimbriimonadales;f__Fimbriimonadaceae;g__Fimbriimonas;s__ginsengisoli	0	0	0	0	0	0	0	0	0	0	0	0	0	0	0	0	0	0	0	0	0	0	0	0	0	0	0.002	0	0	0	0	0	0	0	0
	k__Bacteria;p__Bacteroidetes;c__Bacteroidia;o__Bacteroidales;f__Bacteroidaceae;g__Bacteroides;s__	0	0.011	0	0	0	0	0	0	0	0.014	0	0	0	0	0	0	0	0	0	0	0	0	0	0	0	0	0	0	0	0	0	0	0	0	0
	k__Bacteria;p__Bacteroidetes;c__Bacteroidia;o__Bacteroidales;f__Bacteroidaceae;g__Bacteroides;s__faecis	0	0	0	0	0	0	0	0	0	0	0	0	0	0	0	0	0	0	0	0	0	0	0	0	0	0	0	0	0	0	0	0	0	0	0
	k__Bacteria;p__Bacteroidetes;c__Bacteroidia;o__Bacteroidales;f__Bacteroidaceae;g__Bacteroides;s__vulgatus	0	0	0	0	0	0	0	0	0	0.006	0	0	0	0	0	0	0	0	0	0	0	0	0	0	0	0	0	0	0	0	0	0	0	0	0
	k__Bacteria;p__Bacteroidetes;c__Bacteroidia;o__Bacteroidales;f__Porphyromonadaceae;g__Porphyromonas;s__	0	0	0.003	0.077	0.019	0.08	0.057	0.037	0.034	0.032	0.046	0.073	0.055	0.048	0.029	0.037	0.061	0.028	0	0	0	0.049	0.036	0.049	0.047	0.069	0.036	0	0.062	0.071	0.081	0.079	0.073	0.065	0.077
	k__Bacteria;p__Bacteroidetes;c__Bacteroidia;o__Bacteroidales;f__Porphyromonadaceae;g__Porphyromonas;s__bennonis	0	0	0	0	0	0	0	0	0	0	0	0	0	0	0	0	0	0	0	0	0	0	0	0	0	0	0.002	0	0	0	0	0	0	0	0
	k__Bacteria;p__Bacteroidetes;c__Bacteroidia;o__Bacteroidales;f__Porphyromonadaceae;g__Porphyromonas;s__endodontalis	0	0	0	0.07	0.02	0.104	0.062	0.046	0.039	0.082	0.076	0.084	0.06	0.079	0.03	0.051	0.089	0.045	0	0	0	0.053	0.063	0.106	0.074	0.094	0.093	0	0.1	0.088	0.098	0.099	0.079	0.067	0.113
	k__Bacteria;p__Bacteroidetes;c__Bacteroidia;o__Bacteroidales;f__Porphyromonadaceae;g__Porphyromonas;s__gingivalis	0	0	0	0	0	0	0	0	0	0	0	0	0	0	0	0	0	0	0	0	0	0	0.001	0	0	0	0	0	0	0	0	0	0	0	0
	k__Bacteria;p__Bacteroidetes;c__Bacteroidia;o__Bacteroidales;f__Porphyromonadaceae;g__Porphyromonas;s__gulae	0	0	0	0	0	0	0	0	0	0	0	0	0	0	0	0	0	0	0	0	0	0	0	0	0	0	0	0	0	0	0.002	0	0	0	0
	k__Bacteria;p__Bacteroidetes;c__Bacteroidia;o__Bacteroidales;f__Porphyromonadaceae;g__Porphyromonas;s__pasteri	0	0	0	0	0	0	0	0	0	0	0	0	0	0	0	0	0	0	0	0	0	0	0	0	0	0	0	0	0	0	0	0	0	0	0
	k__Bacteria;p__Bacteroidetes;c__Bacteroidia;o__Bacteroidales;f__Prevotellaceae;g__Alloprevotella;s__Prevotella sp. oral taxon 474	0.005	0	0	0.023	0.004	0.014	0.011	0.008	0.007	0.015	0.013	0.007	0.012	0.031	0.009	0.008	0.012	0.019	0	0	0	0.015	0.015	0.021	0.008	0.021	0.017	0	0.016	0.021	0.018	0.013	0.011	0.024	0.008
	k__Bacteria;p__Bacteroidetes;c__Bacteroidia;o__Bacteroidales;f__Prevotellaceae;g__Alloprevotella;s__rava	0	0	0	0.011	0	0.01	0.006	0.011	0.004	0.007	0	0.008	0.005	0	0	0	0.009	0.007	0	0	0	0.008	0.004	0.005	0.008	0.01	0.011	0	0.006	0.005	0.006	0.008	0	0.007	0.008
	k__Bacteria;p__Bacteroidetes;c__Bacteroidia;o__Bacteroidales;f__Prevotellaceae;g__Alloprevotella;s__tannerae	0	0	0	0	0	0	0	0	0	0	0	0	0	0	0	0	0	0	0	0	0	0	0.004	0.001	0	0	0.003	0	0	0	0	0	0.002	0	0
	k__Bacteria;p__Bacteroidetes;c__Bacteroidia;o__Bacteroidales;f__Prevotellaceae;g__Prevotella;s__	0.006	0.011	0	0.013	0.004	0.01	0.023	0.02	0.006	0.02	0.026	0.027	0.004	0.03	0	0	0.04	0.021	0	0	0	0.028	0.031	0.016	0	0.033	0.028	0	0.024	0.02	0.022	0.009	0.028	0.034	0.025
	k__Bacteria;p__Bacteroidetes;c__Bacteroidia;o__Bacteroidales;f__Prevotellaceae;g__Prevotella;s__conceptionensis	0	0	0	0	0	0	0.001	0	0	0	0	0	0	0	0	0	0	0	0	0	0	0	0	0	0	0	0.005	0	0	0	0	0	0	0	0
	k__Bacteria;p__Bacteroidetes;c__Bacteroidia;o__Bacteroidales;f__Prevotellaceae;g__Prevotella;s__copri	0	0	0	0	0	0	0	0	0	0	0	0	0	0	0	0	0	0	0	0	0.126	0	0.002	0	0	0	0	0	0	0	0	0	0	0	0
	k__Bacteria;p__Bacteroidetes;c__Bacteroidia;o__Bacteroidales;f__Prevotellaceae;g__Prevotella;s__denticola	0	0	0	0.001	0	0	0	0	0	0.002	0	0	0	0	0	0	0	0	0	0	0	0.006	0.006	0	0	0	0	0	0	0	0	0	0.007	0.002	0
	k__Bacteria;p__Bacteroidetes;c__Bacteroidia;o__Bacteroidales;f__Prevotellaceae;g__Prevotella;s__disiens	0	0	0	0	0	0	0	0	0.003	0	0	0	0	0	0	0	0	0	0	0	0	0	0	0	0	0	0	0	0	0	0	0	0	0	0
	k__Bacteria;p__Bacteroidetes;c__Bacteroidia;o__Bacteroidales;f__Prevotellaceae;g__Prevotella;s__genomosp. C2	0	0	0	0	0	0	0	0	0	0	0	0	0	0	0	0	0	0	0	0	0	0	0	0.002	0	0	0	0	0	0	0	0	0	0	0
	k__Bacteria;p__Bacteroidetes;c__Bacteroidia;o__Bacteroidales;f__Prevotellaceae;g__Prevotella;s__histicola	0.009	0	0	0	0	0	0	0	0	0	0	0	0	0	0	0	0	0	0	0	0	0	0	0	0	0	0	0	0	0	0	0	0	0	0
	k__Bacteria;p__Bacteroidetes;c__Bacteroidia;o__Bacteroidales;f__Prevotellaceae;g__Prevotella;s__melaninogenica	0.011	0	0.009	0.034	0.008	0.047	0.011	0.024	0.014	0.026	0.029	0.018	0.022	0.041	0.009	0.021	0.025	0.02	0.024	0	0	0.044	0.08	0.03	0.015	0.025	0.03	0	0.045	0.018	0.021	0.035	0.046	0.024	0.018
	k__Bacteria;p__Bacteroidetes;c__Bacteroidia;o__Bacteroidales;f__Prevotellaceae;g__Prevotella;s__multisaccharivorax	0	0	0	0	0	0	0	0	0	0	0	0	0	0	0	0	0	0	0.003	0	0	0	0	0.003	0	0	0.003	0	0	0	0	0	0	0	0
	k__Bacteria;p__Bacteroidetes;c__Bacteroidia;o__Bacteroidales;f__Prevotellaceae;g__Prevotella;s__nanceiensis	0	0	0	0	0	0.006	0	0	0	0	0.003	0.004	0	0	0	0	0	0	0	0	0	0.008	0.009	0	0	0	0	0	0.008	0.004	0.003	0	0	0.007	0
	k__Bacteria;p__Bacteroidetes;c__Bacteroidia;o__Bacteroidales;f__Prevotellaceae;g__Prevotella;s__nigrescens	0.019	0	0	0	0	0	0	0	0	0	0	0	0	0	0	0	0	0.008	0	0	0	0	0	0	0	0	0	0	0.003	0	0	0	0	0	0
	k__Bacteria;p__Bacteroidetes;c__Bacteroidia;o__Bacteroidales;f__Prevotellaceae;g__Prevotella;s__oris	0	0	0	0	0	0	0	0	0	0	0	0	0	0	0	0	0	0.004	0	0	0	0	0.005	0	0	0	0	0	0	0	0	0	0	0	0
	k__Bacteria;p__Bacteroidetes;c__Bacteroidia;o__Bacteroidales;f__Prevotellaceae;g__Prevotella;s__pallens	0	0	0	0.017	0	0.018	0.01	0.013	0.007	0.014	0.016	0.016	0.01	0.016	0	0.006	0.021	0.009	0.007	0	0	0.011	0.008	0.022	0.012	0.011	0.02	0	0.014	0.014	0.018	0.011	0.019	0.017	0.016
	k__Bacteria;p__Bacteroidetes;c__Bacteroidia;o__Bacteroidales;f__Prevotellaceae;g__Prevotella;s__ruminicola	0	0	0	0.012	0	0.01	0.003	0.007	0	0	0	0.002	0.005	0.013	0	0.005	0.01	0	0.012	0	0	0.001	0.005	0.009	0.006	0	0.004	0	0.005	0.008	0.005	0.011	0.003	0.003	0.006
	k__Bacteria;p__Bacteroidetes;c__Bacteroidia;o__Bacteroidales;f__Prevotellaceae;g__Prevotella;s__salivae	0	0	0	0	0	0	0	0	0	0	0	0	0	0	0	0	0	0	0	0	0	0	0.001	0.001	0	0	0	0	0	0	0	0	0	0	0
	k__Bacteria;p__Bacteroidetes;c__Bacteroidia;o__Bacteroidales;f__Prevotellaceae;g__Prevotella;s__shahii	0	0	0	0	0	0	0	0	0	0	0	0	0	0	0	0	0	0	0	0	0	0.002	0	0	0	0	0	0	0	0	0	0	0	0	0
	k__Bacteria;p__Bacteroidetes;c__Bacteroidia;o__Bacteroidales;f__Prevotellaceae;g__Prevotella;s__sp. 6021087986	0	0	0	0	0	0	0	0	0	0	0	0	0	0	0	0	0	0	0	0	0	0	0	0.001	0	0	0	0	0	0	0	0	0	0	0
	k__Bacteria;p__Bacteroidetes;c__Bacteroidia;o__Bacteroidales;f__Prevotellaceae;g__Prevotella;s__sp. KCOM 3155	0	0	0	0.001	0	0	0	0	0	0	0	0	0	0	0	0	0	0	0	0	0	0	0	0	0	0	0	0	0	0	0	0	0	0	0
	k__Bacteria;p__Bacteroidetes;c__Bacteroidia;o__Bacteroidales;f__Prevotellaceae;g__Prevotella;s__sp. oral taxon 292	0	0	0	0	0	0	0	0	0	0	0	0	0	0	0	0	0	0	0	0	0	0	0	0	0	0	0	0	0	0	0	0	0.002	0	0
	k__Bacteria;p__Bacteroidetes;c__Bacteroidia;o__Bacteroidales;f__Prevotellaceae;g__Prevotella;s__sp. oral taxon 304	0.008	0	0	0.015	0	0.008	0.005	0.006	0	0	0.007	0.007	0.007	0.011	0	0	0	0	0	0	0	0	0	0.007	0.004	0	0.007	0	0.007	0.006	0.004	0.007	0.009	0	0.007
	k__Bacteria;p__Bacteroidetes;c__Bacteroidia;o__Bacteroidales;f__Prevotellaceae;g__Prevotella;s__sp. oral taxon 317	0	0	0	0	0	0	0	0	0	0	0	0	0	0	0	0	0	0	0	0	0	0	0	0	0	0	0	0	0	0	0	0	0	0	0
	k__Bacteria;p__Bacteroidetes;c__Bacteroidia;o__Bacteroidales;f__Rikenellaceae;g__Alistipes;s__	0	0	0	0	0	0	0	0	0	0.002	0	0	0	0	0	0	0	0	0	0	0	0	0	0	0	0	0	0	0	0	0	0	0	0	0
	k__Bacteria;p__Bacteroidetes;c__Bacteroidia;o__Bacteroidales;f__Rikenellaceae;g__Millionella;s__massiliensis	0	0	0	0	0	0	0	0	0	0.005	0	0	0	0	0	0	0	0	0	0	0	0	0	0	0	0	0	0	0	0	0	0	0	0	0
	k__Bacteria;p__Bacteroidetes;c__Bacteroidia;o__Bacteroidales;f__Tannerellaceae;g__Tannerella;s__	0	0	0	0	0	0	0	0	0	0	0	0	0	0	0	0	0	0.002	0	0	0	0	0	0	0	0	0	0	0	0	0	0	0	0	0
	k__Bacteria;p__Bacteroidetes;c__Bacteroidia;o__Bacteroidales;f__Tannerellaceae;g__Tannerella;s__forsythia	0	0	0	0	0	0	0	0	0	0	0	0.001	0	0	0	0	0	0	0	0	0	0	0	0	0	0	0	0	0	0	0	0	0	0	0
	k__Bacteria;p__Bacteroidetes;c__Chitinophagia;o__Chitinophagales;f__Chitinophagaceae;g__Flavitalea;s__flava	0	0.014	0	0	0	0	0	0	0	0	0	0	0	0	0	0	0	0	0	0	0	0	0	0	0	0	0.003	0	0	0	0	0	0	0	0
	k__Bacteria;p__Bacteroidetes;c__Cytophagia;o__Cytophagales;f__Cytophagaceae;g__Fibrella;s__	0.006	0	0	0	0	0	0	0	0	0	0	0	0	0	0	0	0	0	0	0	0	0	0	0	0	0	0	0	0	0	0	0	0	0	0
	k__Bacteria;p__Bacteroidetes;c__Cytophagia;o__Cytophagales;f__Cytophagaceae;g__Spirosoma;s__endophyticum	0	0	0	0	0	0	0	0	0	0	0	0	0	0	0	0	0	0	0	0	0	0	0	0	0	0	0.009	0	0	0	0	0	0	0	0
	k__Bacteria;p__Bacteroidetes;c__Cytophagia;o__Cytophagales;f__Hymenobacteraceae;g__Hymenobacter;s__	0	0	0	0	0	0	0	0	0	0	0	0	0	0	0	0	0	0	0	0	0	0	0	0	0	0	0	0	0	0	0	0	0	0	0
	k__Bacteria;p__Bacteroidetes;c__Cytophagia;o__Cytophagales;f__Hymenobacteraceae;g__Hymenobacter;s__sp.	0	0	0	0	0	0	0	0	0	0	0	0	0	0	0	0	0	0	0	0.017	0	0	0	0	0	0	0	0	0	0	0	0	0	0	0
	k__Bacteria;p__Bacteroidetes;c__Cytophagia;o__Cytophagales;f__Hymenobacteraceae;g__Hymenobacter;s__sp. 29F	0	0	0	0	0	0	0	0	0	0	0	0	0	0	0	0	0	0	0	0	0	0	0	0	0	0	0.004	0	0	0	0	0	0	0	0
	k__Bacteria;p__Bacteroidetes;c__Cytophagia;o__Cytophagales;f__Hymenobacteraceae;g__Hymenobacter;s__sp. PDD-54b-11	0	0	0	0	0	0	0	0	0	0	0	0	0	0	0	0	0	0	0	0	0	0	0	0	0	0	0.003	0	0	0	0	0	0	0	0
	k__Bacteria;p__Bacteroidetes;c__Flavobacteriia;o__Flavobacteriales;f__Cryomorphaceae;g__Vicingus;s__serpentipes	0	0	0	0	0	0	0	0	0	0	0	0	0	0	0	0	0	0.002	0	0	0	0	0	0	0	0	0	0	0	0	0	0	0	0	0
	k__Bacteria;p__Bacteroidetes;c__Flavobacteriia;o__Flavobacteriales;f__Flavobacteriaceae;g__;s__	0	0	0.005	0	0.002	0	0.012	0.003	0	0	0	0	0	0	0	0	0	0	0	0	0.026	0	0	0.002	0	0	0	0	0	0	0	0	0	0	0
	k__Bacteria;p__Bacteroidetes;c__Flavobacteriia;o__Flavobacteriales;f__Flavobacteriaceae;g__Capnocytophaga;s__granulosa	0	0	0	0	0	0	0	0	0	0	0	0	0	0	0	0	0	0.002	0	0	0	0	0	0	0	0	0	0	0	0	0	0	0	0	0
	k__Bacteria;p__Bacteroidetes;c__Flavobacteriia;o__Flavobacteriales;f__Flavobacteriaceae;g__Chryseobacterium;s__	0.112	0	0	0	0	0	0	0	0	0	0	0	0.008	0	0	0	0	0	0.04	0	0	0	0.004	0	0	0	0	0	0	0	0	0	0	0	0
	k__Bacteria;p__Bacteroidetes;c__Flavobacteriia;o__Flavobacteriales;f__Flavobacteriaceae;g__Cloacibacterium;s__haliotis	0	0	0.027	0	0	0	0	0	0	0	0	0	0	0	0	0	0	0	0	0	0	0	0	0	0	0	0	0	0	0	0	0	0	0	0
	k__Bacteria;p__Bacteroidetes;c__Flavobacteriia;o__Flavobacteriales;f__Flavobacteriaceae;g__Elizabethkingia;s__	0	0	0.012	0	0	0	0	0	0	0	0	0	0	0	0	0	0	0	0	0	0	0	0	0	0	0	0	0	0	0	0	0	0	0	0
	k__Bacteria;p__Bacteroidetes;c__Flavobacteriia;o__Flavobacteriales;f__Flavobacteriaceae;g__Flavobacterium;s__ummariense	0	0	0	0	0	0	0	0	0	0	0	0	0	0	0	0	0	0	0	0	0	0	0	0	0	0	0	0	0	0	0	0	0	0	0
	k__Bacteria;p__Bacteroidetes;c__Saprospiria;o__Saprospirales;f__Haliscomenobacteraceae;g__Haliscomenobacter;s__hydrossis	0	0	0	0	0	0	0	0	0	0	0	0	0	0	0	0	0	0	0	0	0	0	0	0	0	0	0	0	0	0	0	0	0	0	0
	k__Bacteria;p__Bacteroidetes;c__Sphingobacteriia;o__Sphingobacteriales;f__Sphingobacteriaceae;g__;s__	0	0.006	0	0	0	0	0	0	0	0	0	0	0	0	0	0	0	0	0	0	0	0	0	0	0	0	0	0	0	0	0	0	0	0	0
	k__Bacteria;p__Bacteroidetes;c__Sphingobacteriia;o__Sphingobacteriales;f__Sphingobacteriaceae;g__Pedobacter;s__tournemirensis	0	0.094	0	0	0	0	0	0	0	0	0	0	0	0	0	0	0	0	0	0	0	0	0	0	0	0	0	0	0	0	0	0	0	0	0
	k__Bacteria;p__Chloroflexi;c__Thermomicrobia;o__Sphaerobacterales;f__Sphaerobacteraceae;g__Sphaerobacter;s__thermophilus	0	0.02	0	0	0	0	0	0	0	0	0	0	0	0	0	0	0	0	0	0	0	0	0	0	0	0	0	0	0	0	0	0	0	0	0
	k__Bacteria;p__Deinococcus-Thermus;c__Deinococci;o__Deinococcales;f__Trueperaceae;g__Truepera;s__radiovictrix	0	0	0	0	0	0	0	0	0	0	0	0	0	0	0	0	0	0	0	0	0	0	0	0	0	0	0	0	0	0	0	0	0	0	0
	k__Bacteria;p__Deinococcus-Thermus;c__Deinococci;o__Thermales;f__Thermaceae;g__Thermus;s__scotoductus	0	0	0	0	0	0	0	0	0	0	0	0	0	0	0	0	0	0	0	0.011	0	0	0	0	0	0	0	0	0	0	0	0	0	0	0
	k__Bacteria;p__Firmicutes;c__;o__;f__;g__;s__	0	0	0	0	0	0	0	0	0	0.001	0	0	0	0	0	0	0	0	0	0	0	0	0	0	0	0	0	0	0	0	0	0	0	0	0
	k__Bacteria;p__Firmicutes;c__Bacilli;o__;f__;g__;s__	0	0	0	0.001	0	0	0	0	0	0	0	0	0	0	0	0	0	0	0	0	0	0	0	0	0	0.001	0	0	0	0	0	0	0	0	0
	k__Bacteria;p__Firmicutes;c__Bacilli;o__Bacillales;f__;g__;s__	0	0.017	0.005	0.001	0	0.001	0.001	0.001	0.003	0	0.004	0.003	0.003	0	0.004	0	0	0	0.004	0	0.007	0.006	0.003	0	0	0.01	0	0.012	0	0.002	0	0	0.002	0.003	0
	k__Bacteria;p__Firmicutes;c__Bacilli;o__Bacillales;f__;g__Exiguobacterium;s__	0	0	0	0	0	0	0	0	0	0	0	0	0	0	0	0	0	0	0	0	0	0	0	0	0	0	0	0	0	0	0	0	0	0	0
	k__Bacteria;p__Firmicutes;c__Bacilli;o__Bacillales;f__;g__Gemella;s__	0	0	0	0	0	0.001	0	0	0.001	0.001	0	0	0.001	0.002	0	0	0	0.002	0	0	0	0	0	0.001	0	0.002	0.002	0	0	0	0	0	0	0	0
	k__Bacteria;p__Firmicutes;c__Bacilli;o__Bacillales;f__Bacillaceae;g__;s__	0	0.02	0.01	0	0	0	0	0	0	0.002	0	0.001	0.001	0	0	0	0	0.001	0.032	0.027	0.029	0.001	0.001	0.001	0	0	0.001	0.005	0	0	0	0	0	0	0
	k__Bacteria;p__Firmicutes;c__Bacilli;o__Bacillales;f__Bacillaceae;g__Anoxybacillus;s__flavithermus	0	0	0	0	0	0	0	0	0	0	0	0	0	0	0	0	0	0	0.003	0	0	0	0	0	0	0	0	0	0	0	0	0	0	0	0
	k__Bacteria;p__Firmicutes;c__Bacilli;o__Bacillales;f__Bacillaceae;g__Bacillus;s__	0.01	0.016	0.002	0	0	0	0	0	0.003	0	0	0	0	0	0	0	0	0	0.003	0.002	0.007	0	0	0	0	0	0	0.002	0	0	0	0	0	0	0
	k__Bacteria;p__Firmicutes;c__Bacilli;o__Bacillales;f__Bacillaceae;g__Bacillus;s__herbersteinensis	0	0	0.003	0	0	0	0	0	0	0	0	0	0	0	0	0	0	0	0.013	0	0.008	0	0	0	0	0	0	0	0	0	0	0	0	0	0
	k__Bacteria;p__Firmicutes;c__Bacilli;o__Bacillales;f__Bacillaceae;g__Bacillus;s__sp. (in	0	0	0	0	0	0	0	0	0	0	0	0	0	0	0	0	0	0	0	0.002	0.005	0	0	0	0	0	0	0.003	0	0	0	0	0	0	0
	k__Bacteria;p__Firmicutes;c__Bacilli;o__Bacillales;f__Bacillaceae;g__Caldalkalibacillus;s__uzonensis	0.003	0.003	0.005	0	0	0	0	0	0	0	0	0	0	0	0	0	0	0.001	0	0.01	0.021	0	0.001	0.001	0	0	0	0	0	0	0	0	0.001	0	0
	k__Bacteria;p__Firmicutes;c__Bacilli;o__Bacillales;f__Bacillaceae;g__Geobacillus;s__	0	0	0.001	0	0	0	0	0	0	0	0	0	0	0	0	0	0	0	0.008	0	0	0	0	0	0	0	0	0.002	0	0	0	0	0	0	0
	k__Bacteria;p__Firmicutes;c__Bacilli;o__Bacillales;f__Bacillaceae;g__Geobacillus;s__stearothermophilus	0	0	0	0	0	0	0	0	0	0	0	0	0	0	0	0	0	0	0.006	0	0	0	0	0	0	0	0	0	0	0	0	0	0	0	0
	k__Bacteria;p__Firmicutes;c__Bacilli;o__Bacillales;f__Bacillaceae;g__Parageobacillus;s__thermantarcticus	0	0	0	0	0	0	0	0	0	0	0	0	0	0	0	0	0	0	0.005	0	0	0	0	0	0	0	0	0	0	0	0	0	0	0	0
	k__Bacteria;p__Firmicutes;c__Bacilli;o__Bacillales;f__Paenibacillaceae;g__Brevibacillus;s__borstelensis	0	0	0	0	0	0	0	0	0	0	0	0	0	0	0	0	0	0	0	0	0	0	0	0	0	0	0	0	0	0	0	0	0	0	0
	k__Bacteria;p__Firmicutes;c__Bacilli;o__Bacillales;f__Paenibacillaceae;g__Paenibacillus;s__	0	0	0	0	0	0	0	0	0	0	0	0	0.001	0	0	0	0	0	0	0	0	0	0	0	0	0	0	0.001	0	0	0	0	0	0	0
	k__Bacteria;p__Firmicutes;c__Bacilli;o__Bacillales;f__Paenibacillaceae;g__Saccharibacillus;s__sp. O16	0	0	0.002	0	0	0	0	0	0	0	0	0	0	0	0	0	0	0	0	0	0	0	0	0	0	0	0	0	0	0	0	0	0	0	0
	k__Bacteria;p__Firmicutes;c__Bacilli;o__Bacillales;f__Planococcaceae;g__Sporosarcina;s__sp. KW019	0	0	0	0	0	0	0	0	0	0	0	0	0.004	0	0	0	0	0	0	0	0	0	0	0	0	0	0	0	0	0	0	0	0	0	0
	k__Bacteria;p__Firmicutes;c__Bacilli;o__Bacillales;f__Sporolactobacillaceae;g__Sporolactobacillus;s__	0	0	0	0	0	0	0	0	0	0	0	0	0	0	0	0	0	0	0	0	0.003	0	0	0	0	0	0	0	0	0	0	0	0	0	0
	k__Bacteria;p__Firmicutes;c__Bacilli;o__Bacillales;f__Staphylococcaceae;g__Staphylococcus;s__	0.035	0	0.099	0.015	0.003	0.009	0.022	0.009	0.044	0.011	0.031	0.018	0.014	0.016	0.008	0.006	0.016	0.036	0.032	0.012	0.04	0.03	0.02	0.01	0.009	0.021	0.006	0.033	0.005	0.011	0.009	0.013	0.012	0.023	0.015
	k__Bacteria;p__Firmicutes;c__Bacilli;o__Bacillales;f__Staphylococcaceae;g__Staphylococcus;s__aureus	0	0	0.001	0	0	0	0	0	0	0	0	0	0	0	0	0	0	0	0	0.004	0	0	0	0	0	0	0	0	0	0	0	0	0	0	0
	k__Bacteria;p__Firmicutes;c__Bacilli;o__Bacillales;f__Staphylococcaceae;g__Staphylococcus;s__epidermidis	0	0	0	0	0	0	0	0	0.002	0	0.001	0	0	0	0	0	0	0.006	0	0	0	0	0	0	0	0.002	0.002	0.004	0	0	0	0	0	0	0
	k__Bacteria;p__Firmicutes;c__Bacilli;o__Bacillales;f__Staphylococcaceae;g__Staphylococcus;s__haemolyticus	0	0	0	0	0	0	0	0	0	0	0	0	0	0	0	0	0	0	0	0	0	0	0	0	0	0	0	0	0	0	0	0	0	0	0
	k__Bacteria;p__Firmicutes;c__Bacilli;o__Bacillales;f__Staphylococcaceae;g__Staphylococcus;s__pasteuri	0	0	0	0	0	0	0.002	0	0.003	0	0	0	0	0	0	0	0	0	0	0	0	0	0	0	0	0	0	0.008	0	0	0	0	0	0	0
	k__Bacteria;p__Firmicutes;c__Bacilli;o__Bacillales;f__Staphylococcaceae;g__Staphylococcus;s__sp.	0.007	0	0	0	0	0	0	0	0	0	0	0	0	0	0	0	0	0	0	0	0	0	0	0	0	0	0	0	0	0	0	0	0	0	0
	k__Bacteria;p__Firmicutes;c__Bacilli;o__Lactobacillales;f__;g__;s__	0.004	0	0.011	0.022	0.002	0.015	0.02	0.014	0.012	0.012	0.025	0.017	0.014	0.029	0.015	0.008	0.025	0.01	0.008	0	0	0.008	0.011	0.021	0.01	0.022	0.021	0	0.016	0.014	0.023	0.017	0.008	0.024	0.025
	k__Bacteria;p__Firmicutes;c__Bacilli;o__Lactobacillales;f__Carnobacteriaceae;g__Atopostipes;s__	0	0	0	0	0	0	0.005	0	0	0	0	0	0	0	0	0	0	0	0	0	0	0	0	0	0	0	0	0	0	0	0	0	0	0	0
	k__Bacteria;p__Firmicutes;c__Bacilli;o__Lactobacillales;f__Carnobacteriaceae;g__Carnobacterium;s__	0.019	0	0	0	0	0	0	0.006	0	0	0	0	0	0	0	0.007	0	0.01	0	0	0	0	0	0	0	0	0	0	0	0	0	0	0	0	0
	k__Bacteria;p__Firmicutes;c__Bacilli;o__Lactobacillales;f__Carnobacteriaceae;g__Dolosigranulum;s__pigrum	0	0	0	0	0	0	0.006	0	0	0	0.006	0	0.007	0	0	0	0.009	0.006	0	0	0	0.01	0.008	0.012	0.005	0.012	0	0	0	0	0	0	0	0.006	0.009
	k__Bacteria;p__Firmicutes;c__Bacilli;o__Lactobacillales;f__Lactobacillaceae;g__Lactobacillus;s__	0	0	0	0	0	0.005	0.001	0.003	0.001	0.004	0.005	0.004	0.002	0.006	0	0.002	0.005	0.002	0	0	0	0	0.005	0.002	0.004	0.005	0.005	0.005	0.005	0.005	0.003	0.005	0.006	0.005	0.004
	k__Bacteria;p__Firmicutes;c__Bacilli;o__Lactobacillales;f__Lactobacillaceae;g__Lactobacillus;s__salivarius	0	0.079	0	0	0	0	0	0	0	0	0	0	0	0	0	0	0	0	0	0	0	0	0	0	0	0	0	0	0	0	0	0	0	0	0
	k__Bacteria;p__Firmicutes;c__Bacilli;o__Lactobacillales;f__Leuconostocaceae;g__Fructobacillus;s__tropaeoli	0	0	0	0	0	0	0	0	0	0	0	0	0	0	0	0	0	0	0.015	0	0	0	0	0	0	0	0	0	0	0	0	0	0	0	0
	k__Bacteria;p__Firmicutes;c__Bacilli;o__Lactobacillales;f__Leuconostocaceae;g__Leuconostoc;s__	0	0	0	0	0	0	0	0	0	0	0	0	0	0	0	0	0	0	0	0	0	0	0	0	0	0	0	0	0	0	0	0	0	0	0
	k__Bacteria;p__Firmicutes;c__Bacilli;o__Lactobacillales;f__Streptococcaceae;g__;s__	0	0	0.012	0	0	0	0.001	0.003	0.001	0	0.003	0	0	0	0	0	0	0	0	0	0	0	0.001	0	0	0	0	0	0	0	0.001	0	0	0	0
	k__Bacteria;p__Firmicutes;c__Bacilli;o__Lactobacillales;f__Streptococcaceae;g__Lactococcus;s__lactis	0	0	0.004	0	0	0	0	0	0	0	0.004	0	0	0	0	0	0	0	0.006	0	0	0	0.001	0	0	0	0	0.006	0	0	0	0	0.002	0	0
	k__Bacteria;p__Firmicutes;c__Bacilli;o__Lactobacillales;f__Streptococcaceae;g__Streptococcus;s__	0.003	0.011	0.039	0.137	0.033	0.124	0.133	0.094	0.105	0.097	0.144	0.128	0.106	0.126	0.073	0.079	0.13	0.08	0.03	0.018	0.038	0.133	0.11	0.13	0.096	0.13	0.117	0.019	0.158	0.155	0.141	0.15	0.128	0.153	0.136
	k__Bacteria;p__Firmicutes;c__Bacilli;o__Lactobacillales;f__Streptococcaceae;g__Streptococcus;s__anginosus	0	0	0	0	0	0	0	0	0	0	0	0	0	0	0	0	0	0	0	0	0	0	0	0.013	0	0	0	0	0	0.02	0	0	0	0	0
	k__Bacteria;p__Firmicutes;c__Bacilli;o__Lactobacillales;f__Streptococcaceae;g__Streptococcus;s__gordonii	0	0	0	0	0	0	0	0.002	0	0	0	0	0	0	0	0	0	0	0	0	0	0	0	0	0	0	0	0	0	0	0	0	0	0	0
	k__Bacteria;p__Firmicutes;c__Bacilli;o__Lactobacillales;f__Streptococcaceae;g__Streptococcus;s__lactarius	0	0	0.017	0.011	0	0.007	0.011	0.005	0.006	0.01	0.005	0.009	0.007	0.01	0	0.006	0.013	0	0.007	0	0	0.012	0.006	0.006	0.004	0.01	0.011	0	0.01	0.013	0.009	0.012	0.01	0.011	0.011
	k__Bacteria;p__Firmicutes;c__Bacilli;o__Lactobacillales;f__Streptococcaceae;g__Streptococcus;s__mitis	0	0	0	0	0	0.001	0.001	0	0	0.002	0	0	0.001	0	0	0	0	0.002	0	0	0	0.003	0.001	0.002	0	0	0.003	0	0.001	0	0.001	0	0	0	0
	k__Bacteria;p__Firmicutes;c__Bacilli;o__Lactobacillales;f__Streptococcaceae;g__Streptococcus;s__oralis	0	0	0	0	0	0	0	0	0	0	0	0	0	0	0	0	0	0	0	0	0	0	0	0	0	0	0.001	0	0	0	0	0	0	0	0
	k__Bacteria;p__Firmicutes;c__Bacilli;o__Lactobacillales;f__Streptococcaceae;g__Streptococcus;s__parasanguinis	0	0.007	0	0.002	0	0	0	0	0	0.001	0	0	0	0	0	0	0	0	0	0	0	0	0	0.001	0	0	0	0	0.001	0.001	0	0.003	0	0.004	0.003
	k__Bacteria;p__Firmicutes;c__Bacilli;o__Lactobacillales;f__Streptococcaceae;g__Streptococcus;s__peroris	0	0	0	0	0	0	0	0	0	0	0	0	0	0	0	0	0	0	0	0	0	0.001	0	0	0	0	0	0	0	0	0	0	0	0	0
	k__Bacteria;p__Firmicutes;c__Bacilli;o__Lactobacillales;f__Streptococcaceae;g__Streptococcus;s__pneumoniae	0	0	0	0.002	0	0	0	0	0	0	0	0	0	0.002	0	0	0	0.001	0	0	0	0.001	0	0	0	0	0.003	0	0	0	0	0	0.001	0	0
	k__Bacteria;p__Firmicutes;c__Bacilli;o__Lactobacillales;f__Streptococcaceae;g__Streptococcus;s__sp.	0	0	0	0	0	0	0.003	0	0	0	0.003	0	0.002	0	0	0	0.004	0	0	0	0	0.002	0	0.003	0	0	0.004	0	0.002	0.005	0.001	0.001	0	0.002	0.004
	k__Bacteria;p__Firmicutes;c__Bacilli;o__Lactobacillales;f__Streptococcaceae;g__Streptococcus;s__sp. 16909	0	0	0	0	0	0	0	0	0	0	0	0	0	0	0	0	0	0.001	0	0	0	0	0	0	0	0	0	0	0	0	0	0	0	0	0
	k__Bacteria;p__Firmicutes;c__Bacilli;o__Lactobacillales;f__Streptococcaceae;g__Streptococcus;s__sp. 3192A	0	0	0	0	0	0	0	0	0	0	0	0	0	0	0	0	0	0.002	0	0	0	0	0	0	0	0	0	0	0	0	0	0	0	0	0
	k__Bacteria;p__Firmicutes;c__Bacilli;o__Lactobacillales;f__Streptococcaceae;g__Streptococcus;s__sp. F9	0	0	0	0	0	0	0	0	0	0	0	0	0	0	0	0	0	0	0	0	0	0	0	0.003	0	0	0	0	0	0	0	0	0	0	0
	k__Bacteria;p__Firmicutes;c__Bacilli;o__Lactobacillales;f__Streptococcaceae;g__Streptococcus;s__thermophilus	0	0	0	0	0	0	0	0	0	0.001	0	0	0	0	0	0	0	0	0	0	0	0	0	0	0	0	0	0	0	0	0	0	0	0	0
	k__Bacteria;p__Firmicutes;c__Clostridia;o__;f__;g__;s__	0	0	0	0	0	0	0	0	0	0	0	0	0	0	0	0	0	0	0	0	0	0	0	0.001	0	0	0	0	0	0	0	0	0	0	0
	k__Bacteria;p__Firmicutes;c__Clostridia;o__Clostridiales;f__;g__;s__	0	0.009	0	0.001	0.803	0	0	0	0	0.003	0	0	0	0	0	0	0	0.001	0	0	0	0	0	0	0	0	0	0	0	0	0	0	0	0	0
	k__Bacteria;p__Firmicutes;c__Clostridia;o__Clostridiales;f__;g__Fenollaria;s__	0	0	0	0	0	0	0	0	0.001	0	0	0	0	0	0	0	0	0	0	0	0	0	0	0	0	0	0	0	0	0	0	0	0	0	0
	k__Bacteria;p__Firmicutes;c__Clostridia;o__Clostridiales;f__Christensenellaceae;g__Christensenella;s__massiliensis	0	0	0	0	0	0	0	0	0	0.001	0	0	0	0	0	0	0	0	0	0	0	0	0	0	0	0	0	0	0	0	0	0	0	0	0
	k__Bacteria;p__Firmicutes;c__Clostridia;o__Clostridiales;f__Christensenellaceae;g__Christensenella;s__sp.	0	0	0	0	0	0	0	0	0	0.004	0	0	0	0	0	0	0	0	0	0	0	0	0	0	0	0	0	0	0	0	0	0	0	0	0
	k__Bacteria;p__Firmicutes;c__Clostridia;o__Clostridiales;f__Clostridiaceae;g__;s__	0	0	0	0	0	0	0	0	0.002	0	0	0	0	0	0.456	0	0	0	0	0	0	0	0	0	0	0	0	0	0	0	0	0	0	0	0
	k__Bacteria;p__Firmicutes;c__Clostridia;o__Clostridiales;f__Clostridiaceae;g__Clostridium;s__	0	0	0	0	0.008	0	0	0	0	0	0	0	0	0	0.005	0.002	0	0	0	0	0	0	0	0	0	0	0.001	0	0	0	0	0	0	0	0
	k__Bacteria;p__Firmicutes;c__Clostridia;o__Clostridiales;f__Clostridiaceae;g__Clostridium;s__sp. 6-44	0	0	0	0	0	0	0	0	0	0.001	0	0	0	0	0	0	0	0	0	0	0	0	0	0	0	0	0	0	0	0	0	0	0	0	0
	k__Bacteria;p__Firmicutes;c__Clostridia;o__Clostridiales;f__Clostridiaceae;g__Clostridium;s__sp. TB5	0	0	0	0	0	0	0	0	0	0	0	0	0	0	0	0	0	0	0	0.05	0	0	0	0	0	0	0	0	0	0	0	0	0	0	0
	k__Bacteria;p__Firmicutes;c__Clostridia;o__Clostridiales;f__Clostridiaceae;g__Hathewaya;s__histolytica	0	0	0	0	0	0	0	0	0	0	0	0	0	0	0.002	0	0	0	0	0	0	0	0	0	0	0	0	0	0	0	0	0	0	0	0
	k__Bacteria;p__Firmicutes;c__Clostridia;o__Clostridiales;f__Clostridiaceae;g__Hungatella;s__hathewayi	0	0	0	0	0	0	0	0	0	0.002	0	0	0	0	0	0	0	0	0	0	0	0	0	0	0	0	0	0	0	0	0	0	0	0	0
	k__Bacteria;p__Firmicutes;c__Clostridia;o__Clostridiales;f__Clostridiales Family XIII. Incertae Sedis;g__Anaerovorax;s__sp.	0	0	0	0	0	0	0	0	0	0	0	0	0	0	0	0	0	0.001	0	0	0	0	0	0	0	0	0	0	0	0	0	0	0	0	0
	k__Bacteria;p__Firmicutes;c__Clostridia;o__Clostridiales;f__Clostridiales Family XIII. Incertae Sedis;g__Ihubacter;s__sp.	0	0	0	0	0	0	0	0	0	0	0	0	0	0	0	0	0	0	0	0	0	0	0	0	0	0	0.001	0	0	0	0	0	0	0	0
	k__Bacteria;p__Firmicutes;c__Clostridia;o__Clostridiales;f__Clostridiales Family XIII. Incertae Sedis;g__Mogibacterium;s__	0	0	0	0	0	0	0	0	0	0	0	0	0	0	0	0	0	0	0	0	0	0	0.001	0	0	0	0	0	0	0	0	0	0	0	0
	k__Bacteria;p__Firmicutes;c__Clostridia;o__Clostridiales;f__Clostridiales Family XVI. Incertae Sedis;g__Carboxydocella;s__	0	0	0.005	0	0	0	0	0	0	0	0	0	0	0	0	0	0	0	0	0.01	0.008	0	0	0	0	0	0	0	0	0	0	0	0	0	0
	k__Bacteria;p__Firmicutes;c__Clostridia;o__Clostridiales;f__Hungateiclostridiaceae;g__Saccharofermentans;s__acetigenes	0	0	0	0	0	0	0.001	0	0.002	0	0	0	0	0	0	0	0	0	0	0	0	0	0	0	0	0	0	0	0	0	0	0	0	0	0
	k__Bacteria;p__Firmicutes;c__Clostridia;o__Clostridiales;f__Lachnospiraceae;g__Butyrivibrio;s__	0	0	0.003	0	0	0	0	0	0	0	0	0	0	0	0	0	0	0	0	0	0	0	0	0	0	0	0	0	0	0	0	0	0	0	0
	k__Bacteria;p__Firmicutes;c__Clostridia;o__Clostridiales;f__Lachnospiraceae;g__Shuttleworthia;s__	0	0	0	0	0	0	0	0	0	0	0	0	0	0	0	0	0	0	0	0	0	0	0.003	0	0	0	0	0	0	0	0	0	0	0	0
	k__Bacteria;p__Firmicutes;c__Clostridia;o__Clostridiales;f__Lachnospiraceae;g__Stomatobaculum;s__longum	0	0	0	0	0	0	0	0	0	0	0	0	0	0	0	0	0	0	0	0	0	0	0	0	0	0	0	0	0	0	0	0	0	0	0
	k__Bacteria;p__Firmicutes;c__Clostridia;o__Clostridiales;f__Oscillospiraceae;g__Oscillibacter;s__sp.	0	0	0	0	0	0	0	0	0	0.005	0	0	0	0	0	0	0	0	0	0	0	0	0	0	0	0	0	0	0	0	0	0	0	0	0
	k__Bacteria;p__Firmicutes;c__Clostridia;o__Clostridiales;f__Peptococcaceae;g__Desulfotomaculum;s__nigrificans	0	0	0	0	0	0	0	0	0	0	0	0	0	0	0	0	0	0	0	0	0	0	0	0	0	0	0	0	0	0	0	0	0	0	0
	k__Bacteria;p__Firmicutes;c__Clostridia;o__Clostridiales;f__Peptostreptococcaceae;g__Filifactor;s__alocis	0	0	0	0	0	0	0	0	0	0	0	0	0	0	0	0	0	0	0	0	0	0	0	0	0	0	0	0	0	0	0	0	0.001	0	0
	k__Bacteria;p__Firmicutes;c__Clostridia;o__Clostridiales;f__Peptostreptococcaceae;g__Peptostreptococcus;s__	0	0	0	0.017	0	0.026	0.019	0.01	0	0.026	0.018	0.009	0.017	0	0	0.01	0.026	0.01	0	0	0	0.024	0.012	0.015	0.014	0.028	0.028	0	0.013	0.017	0.025	0.023	0.02	0.014	0.019
	k__Bacteria;p__Firmicutes;c__Clostridia;o__Clostridiales;f__Ruminococcaceae;g__Faecalibacterium;s__	0	0	0	0.008	0	0	0	0	0	0	0	0	0	0	0	0	0	0	0	0	0	0	0	0	0	0	0	0	0	0	0	0	0	0	0
	k__Bacteria;p__Firmicutes;c__Clostridia;o__Clostridiales;f__Ruminococcaceae;g__Neglecta;s__timonensis	0	0	0	0	0	0	0	0	0	0.002	0	0	0	0	0	0	0	0	0	0	0	0	0	0	0	0	0	0	0	0	0	0	0	0	0
	k__Bacteria;p__Firmicutes;c__Clostridia;o__Clostridiales;f__Ruminococcaceae;g__Pseudoflavonifractor;s__sp.	0	0	0	0	0	0	0	0	0	0.003	0	0	0	0	0	0	0	0	0	0	0	0	0	0	0	0	0	0	0	0	0	0	0	0	0
	k__Bacteria;p__Firmicutes;c__Clostridia;o__Clostridiales;f__Ruminococcaceae;g__Ruminococcus;s__lactaris	0	0	0	0	0	0	0	0	0	0.002	0	0	0	0	0	0	0	0	0	0	0	0	0	0	0	0	0	0	0	0	0	0	0	0	0
	k__Bacteria;p__Firmicutes;c__Clostridia;o__Clostridiales;f__Vallitaleaceae;g__Vallitalea;s__sp. S15	0	0	0	0	0	0	0	0	0	0	0	0	0	0	0	0	0	0.001	0	0	0	0	0	0	0	0	0	0	0	0	0	0	0	0	0
	k__Bacteria;p__Firmicutes;c__Clostridia;o__Thermoanaerobacterales;f__Thermoanaerobacteraceae;g__Caldanaerobius;s__	0	0	0	0	0	0	0	0	0	0	0	0	0	0.004	0	0	0	0	0	0	0	0	0	0	0	0	0	0	0	0	0	0	0	0	0
	k__Bacteria;p__Firmicutes;c__Clostridia;o__Thermoanaerobacterales;f__Thermoanaerobacterales Family III. Incertae Sedis;g__Thermoanaerobacterium;s__	0	0	0	0	0	0	0	0	0	0	0	0	0	0	0	0	0	0	0	0	0	0	0	0	0	0	0	0	0	0	0	0	0	0	0
	k__Bacteria;p__Firmicutes;c__Clostridia;o__Thermoanaerobacterales;f__Thermoanaerobacterales Family III. Incertae Sedis;g__Thermoanaerobacterium;s__thermosaccharolyticum	0	0	0	0	0	0	0	0	0	0	0	0	0	0	0	0	0	0	0	0	0	0	0	0	0	0	0	0	0	0	0	0	0	0	0
	k__Bacteria;p__Firmicutes;c__Negativicutes;o__Veillonellales;f__Veillonellaceae;g__;s__	0	0	0	0	0	0	0	0	0.001	0	0	0	0	0	0	0	0	0	0	0	0	0	0	0	0	0	0	0	0	0	0	0	0	0	0
	k__Bacteria;p__Firmicutes;c__Negativicutes;o__Veillonellales;f__Veillonellaceae;g__Dialister;s__	0	0	0	0.001	0	0	0	0	0	0	0	0	0	0	0	0	0	0	0	0	0	0	0	0	0	0	0	0	0	0	0	0	0	0.001	0
	k__Bacteria;p__Firmicutes;c__Negativicutes;o__Veillonellales;f__Veillonellaceae;g__Dialister;s__sp. GBA27	0	0.004	0	0	0	0	0	0	0	0	0	0	0	0	0	0	0	0	0	0	0	0	0	0	0	0	0	0	0	0	0	0	0	0	0
	k__Bacteria;p__Firmicutes;c__Negativicutes;o__Veillonellales;f__Veillonellaceae;g__Veillonella;s__	0	0	0	0	0	0	0	0	0	0	0	0	0	0	0.003	0	0	0	0.001	0	0.001	0	0	0	0	0	0	0	0	0	0	0	0	0	0
	k__Bacteria;p__Firmicutes;c__Negativicutes;o__Veillonellales;f__Veillonellaceae;g__Veillonella;s__dispar	0	0	0	0	0	0	0	0	0	0	0	0	0	0	0	0	0	0	0	0	0	0	0	0	0	0	0	0	0	0	0	0	0	0	0
	k__Bacteria;p__Firmicutes;c__Thermolithobacteria;o__Thermolithobacterales;f__Thermolithobacteraceae;g__Thermolithobacter;s__ferrireducens	0	0	0	0	0	0	0	0	0	0	0	0	0	0	0	0	0	0	0.001	0	0	0	0	0	0	0	0	0	0	0	0	0	0	0	0
	k__Bacteria;p__Firmicutes;c__Tissierellia;o__;f__;g__Ezakiella;s__	0	0	0	0	0	0	0	0	0	0	0	0	0	0	0	0	0	0	0	0	0	0	0	0.001	0	0	0	0	0	0	0	0	0	0	0
	k__Bacteria;p__Firmicutes;c__Tissierellia;o__Tissierellales;f__Peptoniphilaceae;g__Anaerococcus;s__	0.003	0	0.002	0.002	0	0	0.002	0.003	0.002	0.002	0.001	0.002	0.001	0.002	0.002	0.001	0.002	0.004	0	0	0	0.006	0.002	0	0.001	0.002	0.002	0	0.001	0.003	0.002	0.003	0	0.002	0.004
	k__Bacteria;p__Firmicutes;c__Tissierellia;o__Tissierellales;f__Peptoniphilaceae;g__Anaerococcus;s__octavius	0	0.014	0	0	0	0	0	0	0	0	0	0	0	0	0	0	0	0	0	0	0	0	0.001	0	0	0	0	0	0	0	0	0	0	0.001	0
	k__Bacteria;p__Firmicutes;c__Tissierellia;o__Tissierellales;f__Peptoniphilaceae;g__Anaerococcus;s__sp. Marseille-P2143	0	0	0	0	0	0	0	0	0	0	0	0	0	0	0	0	0	0	0	0	0	0.002	0	0	0	0	0	0	0	0	0	0	0	0	0
	k__Bacteria;p__Firmicutes;c__Tissierellia;o__Tissierellales;f__Peptoniphilaceae;g__Anaerococcus;s__sp. Marseille-P3915	0	0	0	0	0	0	0	0	0.001	0	0	0	0	0	0	0	0	0	0	0	0	0	0.001	0	0	0	0	0	0	0	0	0	0	0	0
	k__Bacteria;p__Firmicutes;c__Tissierellia;o__Tissierellales;f__Peptoniphilaceae;g__Anaerococcus;s__sp. Marseille-P4512	0	0	0	0	0	0	0	0	0.001	0	0	0	0	0	0	0	0	0	0	0	0	0	0	0	0	0	0	0	0	0	0	0	0	0	0
	k__Bacteria;p__Firmicutes;c__Tissierellia;o__Tissierellales;f__Peptoniphilaceae;g__Finegoldia;s__	0	0	0.005	0	0	0	0.001	0.001	0.004	0.002	0.002	0.001	0	0	0.001	0	0	0.001	0	0	0	0.003	0	0	0	0.001	0	0	0.001	0.001	0.001	0	0	0.004	0
	k__Bacteria;p__Firmicutes;c__Tissierellia;o__Tissierellales;f__Peptoniphilaceae;g__Parvimonas;s__micra	0	0	0	0	0	0	0	0	0	0	0	0	0	0	0	0	0	0	0	0	0	0	0.003	0	0	0	0	0	0	0	0	0	0	0	0
	k__Bacteria;p__Firmicutes;c__Tissierellia;o__Tissierellales;f__Peptoniphilaceae;g__Peptoniphilus;s__	0	0	0	0	0	0	0	0	0.001	0	0	0	0	0	0	0	0	0	0	0	0	0	0	0	0	0	0.001	0	0	0	0	0	0	0	0
	k__Bacteria;p__Firmicutes;c__Tissierellia;o__Tissierellales;f__Peptoniphilaceae;g__Peptoniphilus;s__harei	0	0	0	0	0	0	0	0	0	0	0	0	0	0	0	0	0	0	0	0	0	0	0	0	0	0	0	0	0	0	0	0	0	0.001	0
	k__Bacteria;p__Fusobacteria;c__Fusobacteriia;o__Fusobacteriales;f__Fusobacteriaceae;g__Fusobacterium;s__	0.007	0.016	0.006	0.034	0.005	0.035	0.023	0.017	0.016	0.038	0.024	0.033	0.023	0.019	0.025	0.015	0.027	0.018	0	0.011	0	0.025	0.024	0.028	0.018	0.019	0.042	0	0.032	0.033	0.032	0.029	0.045	0.029	0.023
	k__Bacteria;p__Fusobacteria;c__Fusobacteriia;o__Fusobacteriales;f__Fusobacteriaceae;g__Fusobacterium;s__nucleatum	0	0	0	0.002	0	0.005	0.002	0	0.002	0.011	0.006	0.001	0.003	0.006	0	0.002	0.003	0.004	0	0	0	0.003	0.006	0.013	0.003	0.008	0.002	0	0.003	0.003	0.003	0.004	0.006	0.005	0.003
	k__Bacteria;p__Fusobacteria;c__Fusobacteriia;o__Fusobacteriales;f__Fusobacteriaceae;g__Fusobacterium;s__periodonticum	0.005	0	0	0	0.001	0.007	0.004	0	0	0.007	0.004	0.005	0.004	0	0	0.003	0.007	0.005	0	0	0	0.004	0.005	0.004	0.003	0.005	0	0	0.007	0.007	0.007	0.006	0.003	0.005	0.004
	k__Bacteria;p__Fusobacteria;c__Fusobacteriia;o__Fusobacteriales;f__Fusobacteriaceae;g__Fusobacterium;s__pseudoperiodonticum	0.002	0	0	0.008	0.001	0.008	0.005	0	0.003	0.003	0.003	0.006	0.003	0.006	0	0.003	0.008	0.002	0	0	0	0.01	0.003	0.008	0	0.004	0.003	0	0.007	0.005	0.004	0.009	0.004	0.006	0.004
	k__Bacteria;p__Fusobacteria;c__Fusobacteriia;o__Fusobacteriales;f__Fusobacteriaceae;g__Fusobacterium;s__sp. oral taxon 203	0	0	0	0	0	0	0	0	0	0	0	0	0	0	0	0	0	0.003	0	0	0	0	0	0.001	0	0	0	0	0	0	0	0	0	0	0
	k__Bacteria;p__Fusobacteria;c__Fusobacteriia;o__Fusobacteriales;f__Leptotrichiaceae;g__Leptotrichia;s__	0	0	0	0.001	0	0	0	0.002	0	0	0	0	0	0	0	0	0	0.001	0	0	0	0.001	0.005	0.002	0	0	0	0	0	0	0	0	0	0	0
	k__Bacteria;p__Fusobacteria;c__Fusobacteriia;o__Fusobacteriales;f__Leptotrichiaceae;g__Leptotrichia;s__buccalis	0	0	0	0	0	0	0	0	0	0	0	0	0	0	0	0	0	0.001	0	0	0	0	0	0	0	0	0	0	0	0	0	0	0	0	0
	k__Bacteria;p__Fusobacteria;c__Fusobacteriia;o__Fusobacteriales;f__Leptotrichiaceae;g__Leptotrichia;s__hofstadii	0	0	0	0	0	0	0	0	0	0	0	0	0	0	0	0	0	0.001	0	0	0	0	0.001	0	0	0	0	0	0	0	0	0	0	0	0
	k__Bacteria;p__Fusobacteria;c__Fusobacteriia;o__Fusobacteriales;f__Leptotrichiaceae;g__Leptotrichia;s__hongkongensis	0	0	0	0	0	0	0	0	0	0	0	0	0	0	0	0	0	0	0	0	0	0	0	0.002	0	0	0	0	0	0	0	0	0	0	0
	k__Bacteria;p__Fusobacteria;c__Fusobacteriia;o__Fusobacteriales;f__Leptotrichiaceae;g__Leptotrichia;s__shahii	0	0	0	0	0	0	0	0	0	0	0	0	0	0	0	0	0	0.003	0	0	0	0	0	0	0	0	0	0	0	0	0	0	0	0	0
	k__Bacteria;p__Fusobacteria;c__Fusobacteriia;o__Fusobacteriales;f__Leptotrichiaceae;g__Leptotrichia;s__sp. oral taxon 212	0	0	0	0	0	0	0	0	0	0	0	0	0	0	0	0	0	0.001	0	0	0	0	0	0	0	0	0	0	0	0	0	0	0	0	0
	k__Bacteria;p__Fusobacteria;c__Fusobacteriia;o__Fusobacteriales;f__Leptotrichiaceae;g__Sneathia;s__amnii	0	0	0	0	0	0	0	0	0	0	0	0	0	0	0	0	0	0	0.009	0	0	0	0	0	0	0	0	0	0	0	0	0	0	0	0
	k__Bacteria;p__Fusobacteria;c__Fusobacteriia;o__Fusobacteriales;f__Leptotrichiaceae;g__Sneathia;s__sanguinegens	0	0	0	0	0	0	0	0	0	0	0	0	0	0	0	0	0	0	0	0	0	0	0	0	0	0	0	0	0	0	0	0	0	0	0
	k__Bacteria;p__Proteobacteria;c__;o__;f__;g__;s__	0.157	0	0.015	0.003	0	0.021	0.011	0.12	0.012	0.002	0.005	0.002	0.007	0.026	0.003	0.223	0.017	0.007	0.01	0.028	0	0.013	0.026	0.004	0.242	0.029	0	0.007	0	0	0.006	0	0.003	0.002	0.017
	k__Bacteria;p__Proteobacteria;c__Acidithiobacillia;o__Acidithiobacillales;f__Acidithiobacillaceae;g__Acidithiobacillus;s__thiooxidans	0	0	0.001	0	0	0	0	0	0	0	0.001	0	0.001	0	0	0	0	0.001	0	0.001	0	0	0	0	0	0	0	0	0	0.001	0	0	0	0	0
	k__Bacteria;p__Proteobacteria;c__Alphaproteobacteria;o__;f__;g__;s__	0	0	0	0	0	0	0	0	0	0	0	0	0	0	0	0	0	0	0	0	0	0.002	0	0	0	0	0	0	0	0	0	0	0	0	0
	k__Bacteria;p__Proteobacteria;c__Alphaproteobacteria;o__Caulobacterales;f__Caulobacteraceae;g__;s__	0	0	0	0	0	0	0	0	0	0	0	0	0	0	0	0	0	0	0	0	0	0	0	0	0	0	0	0	0	0	0	0	0	0	0
	k__Bacteria;p__Proteobacteria;c__Alphaproteobacteria;o__Caulobacterales;f__Caulobacteraceae;g__Brevundimonas;s__	0.028	0	0	0	0	0	0	0	0	0	0	0	0.003	0	0	0	0	0.004	0	0.066	0	0	0	0	0	0	0	0	0	0	0	0	0	0	0
	k__Bacteria;p__Proteobacteria;c__Alphaproteobacteria;o__Caulobacterales;f__Caulobacteraceae;g__Brevundimonas;s__sp. AcG	0	0	0	0	0	0	0	0	0	0	0	0	0	0	0	0	0	0	0	0	0	0	0	0	0	0	0	0	0	0	0	0	0	0	0
	k__Bacteria;p__Proteobacteria;c__Alphaproteobacteria;o__Caulobacterales;f__Caulobacteraceae;g__Caulobacter;s__	0	0	0	0	0	0	0	0	0	0	0	0	0	0	0	0	0	0	0	0	0	0	0	0	0	0	0.006	0	0	0	0	0	0	0	0
	k__Bacteria;p__Proteobacteria;c__Alphaproteobacteria;o__Caulobacterales;f__Caulobacteraceae;g__Phenylobacterium;s__	0	0	0	0	0	0	0	0	0	0	0	0	0	0	0	0	0	0	0	0.062	0	0	0	0	0	0	0	0	0	0	0	0	0	0	0
	k__Bacteria;p__Proteobacteria;c__Alphaproteobacteria;o__Rhizobiales;f__;g__;s__	0	0	0	0	0	0	0	0	0.002	0	0	0	0	0	0	0	0	0	0	0	0	0	0	0	0	0	0	0	0	0	0	0	0	0	0
	k__Bacteria;p__Proteobacteria;c__Alphaproteobacteria;o__Rhizobiales;f__;g__Methyloligella;s__	0	0	0	0	0	0	0	0	0	0	0	0	0	0	0	0	0	0	0	0	0	0	0	0	0	0	0	0.007	0	0	0	0	0	0	0
	k__Bacteria;p__Proteobacteria;c__Alphaproteobacteria;o__Rhizobiales;f__Bradyrhizobiaceae;g__;s__	0	0	0	0	0	0	0	0	0	0	0	0	0	0	0	0	0	0	0	0	0	0	0	0	0	0	0	0.052	0	0	0	0	0	0	0
	k__Bacteria;p__Proteobacteria;c__Alphaproteobacteria;o__Rhizobiales;f__Bradyrhizobiaceae;g__Afipia;s__	0	0	0.017	0	0	0	0	0	0	0	0	0	0	0	0	0	0	0	0	0	0	0	0	0	0	0	0	0	0	0	0	0	0	0	0
	k__Bacteria;p__Proteobacteria;c__Alphaproteobacteria;o__Rhizobiales;f__Brucellaceae;g__;s__	0	0	0.004	0	0	0	0	0	0	0	0	0	0	0	0	0	0	0	0	0	0	0	0	0	0	0	0	0	0	0	0	0	0	0	0
	k__Bacteria;p__Proteobacteria;c__Alphaproteobacteria;o__Rhizobiales;f__Brucellaceae;g__Ochrobactrum;s__	0	0	0	0	0	0	0	0	0	0	0	0	0	0	0	0	0	0	0	0	0	0	0	0	0	0	0	0	0	0	0	0	0	0	0
	k__Bacteria;p__Proteobacteria;c__Alphaproteobacteria;o__Rhizobiales;f__Methylobacteriaceae;g__;s__	0	0	0.005	0	0	0	0	0	0	0	0	0	0	0	0	0	0	0	0	0	0	0	0	0	0	0	0	0	0	0	0	0	0	0	0
	k__Bacteria;p__Proteobacteria;c__Alphaproteobacteria;o__Rhizobiales;f__Methylobacteriaceae;g__Methylobacterium;s__	0	0	0	0	0	0	0	0	0	0	0.001	0	0.001	0	0.005	0	0	0	0	0	0	0	0	0.001	0	0	0	0	0	0	0	0	0	0	0
	k__Bacteria;p__Proteobacteria;c__Alphaproteobacteria;o__Rhizobiales;f__Rhizobiaceae;g__;s__	0	0	0	0	0	0	0	0	0	0.002	0	0	0	0	0	0	0	0	0	0	0	0	0	0.002	0	0	0	0	0	0	0	0	0	0	0
	k__Bacteria;p__Proteobacteria;c__Alphaproteobacteria;o__Rhodobacterales;f__Rhodobacteraceae;g__;s__	0	0	0	0	0	0	0	0	0	0	0	0	0	0	0	0	0	0	0	0	0	0	0	0	0	0	0	0	0	0	0	0	0	0	0
	k__Bacteria;p__Proteobacteria;c__Alphaproteobacteria;o__Rhodobacterales;f__Rhodobacteraceae;g__Paenirhodobacter;s__enshiensis	0	0	0	0	0	0	0	0	0	0	0	0	0	0	0	0	0	0	0	0	0	0	0	0	0	0	0	0.006	0	0	0	0	0	0	0
	k__Bacteria;p__Proteobacteria;c__Alphaproteobacteria;o__Rhodobacterales;f__Rhodobacteraceae;g__Paracoccus;s__	0.016	0	0	0	0	0	0.005	0	0.004	0.002	0	0.002	0.006	0	0	0	0	0.002	0	0	0.034	0.002	0	0	0	0	0	0	0	0	0	0	0	0.002	0
	k__Bacteria;p__Proteobacteria;c__Alphaproteobacteria;o__Rhodobacterales;f__Rhodobacteraceae;g__Rubellimicrobium;s__sp.	0	0.026	0	0	0	0	0	0	0	0	0	0	0	0	0	0	0	0	0	0	0	0	0	0	0	0	0	0	0	0	0	0	0	0	0
	k__Bacteria;p__Proteobacteria;c__Alphaproteobacteria;o__Rhodospirillales;f__;g__Reyranella;s__	0	0	0	0	0	0	0	0	0	0	0	0	0.001	0	0	0	0	0	0	0	0	0	0	0	0	0	0	0	0	0	0	0	0	0	0
	k__Bacteria;p__Proteobacteria;c__Alphaproteobacteria;o__Rhodospirillales;f__Acetobacteraceae;g__;s__	0	0	0	0	0	0	0	0	0	0	0	0	0	0	0	0	0	0	0	0	0	0	0.002	0	0	0	0	0	0	0	0	0	0	0	0
	k__Bacteria;p__Proteobacteria;c__Alphaproteobacteria;o__Rhodospirillales;f__Acetobacteraceae;g__Acidisphaera;s__	0	0	0	0	0	0	0	0	0	0	0	0	0	0	0	0	0	0	0	0	0	0	0	0.014	0	0	0	0	0	0	0	0	0	0	0
	k__Bacteria;p__Proteobacteria;c__Alphaproteobacteria;o__Rhodospirillales;f__Acetobacteraceae;g__Craurococcus;s__sp. HM28-1	0	0	0	0	0	0	0.001	0	0	0	0	0	0	0	0	0	0	0	0	0	0	0	0	0	0	0	0	0	0	0	0	0	0	0	0
	k__Bacteria;p__Proteobacteria;c__Alphaproteobacteria;o__Rhodospirillales;f__Geminicoccaceae;g__Geminicoccus;s__sp.	0	0	0	0	0	0	0	0	0	0	0	0	0	0	0	0	0	0	0	0	0	0	0	0	0	0	0	0	0	0	0	0	0.002	0	0
	k__Bacteria;p__Proteobacteria;c__Alphaproteobacteria;o__Rickettsiales;f__Rickettsiaceae;g__Rickettsia;s__	0	0	0	0	0	0	0	0	0	0	0	0	0	0	0	0	0	0.007	0	0	0	0	0	0	0	0	0	0	0	0	0	0	0	0	0
	k__Bacteria;p__Proteobacteria;c__Alphaproteobacteria;o__Sphingomonadales;f__Sphingomonadaceae;g__;s__	0	0.042	0	0	0	0	0	0	0.004	0.002	0.003	0	0.003	0	0.004	0	0	0.001	0	0	0	0.003	0	0	0	0	0	0	0	0	0	0	0	0	0
	k__Bacteria;p__Proteobacteria;c__Alphaproteobacteria;o__Sphingomonadales;f__Sphingomonadaceae;g__Sphingomonas;s__	0.011	0	0	0	0	0	0	0	0	0	0	0	0.002	0	0	0	0	0	0	0	0	0	0	0.002	0	0	0.005	0	0	0	0	0	0	0	0
	k__Bacteria;p__Proteobacteria;c__Alphaproteobacteria;o__Sphingomonadales;f__Sphingomonadaceae;g__Sphingomonas;s__sp.	0	0	0	0	0	0	0	0	0	0	0	0	0	0	0	0	0	0	0	0	0	0	0	0	0	0	0	0	0	0	0	0	0	0	0
	k__Bacteria;p__Proteobacteria;c__Alphaproteobacteria;o__Sphingomonadales;f__Sphingomonadaceae;g__Sphingomonas;s__sp. 52NP12	0	0.019	0	0	0	0	0	0	0	0	0	0	0	0	0	0	0	0	0	0	0	0	0	0	0	0	0	0	0	0	0	0	0	0	0
	k__Bacteria;p__Proteobacteria;c__Alphaproteobacteria;o__Sphingomonadales;f__Sphingomonadaceae;g__Sphingomonas;s__sp. CB 286425	0	0	0	0	0	0	0	0	0	0	0	0	0	0	0	0	0	0	0	0	0	0.003	0	0	0	0	0	0	0	0	0	0	0	0	0
	k__Bacteria;p__Proteobacteria;c__Betaproteobacteria;o__;f__;g__;s__	0	0	0	0	0	0	0	0	0	0	0	0	0	0	0	0	0	0	0	0	0	0	0	0	0	0	0	0	0	0	0	0	0	0	0
	k__Bacteria;p__Proteobacteria;c__Betaproteobacteria;o__Burkholderiales;f__;g__;s__	0	0	0.015	0	0	0	0	0	0	0	0	0	0	0	0	0	0	0.006	0	0	0	0	0	0	0	0	0	0.035	0	0	0	0	0	0	0
	k__Bacteria;p__Proteobacteria;c__Betaproteobacteria;o__Burkholderiales;f__;g__Aquabacterium;s__	0	0	0	0	0	0	0	0	0	0	0	0	0	0	0	0	0	0	0	0	0	0	0	0	0	0	0	0	0	0	0.002	0	0	0	0
	k__Bacteria;p__Proteobacteria;c__Betaproteobacteria;o__Burkholderiales;f__;g__Tepidimonas;s__	0	0	0	0	0	0	0	0	0	0	0	0	0	0	0	0	0	0	0	0	0	0	0	0	0	0	0	0	0	0	0	0	0	0	0
	k__Bacteria;p__Proteobacteria;c__Betaproteobacteria;o__Burkholderiales;f__Alcaligenaceae;g__Alcaligenes;s__sp. ES-JQ-2	0	0	0	0	0	0	0	0	0.001	0	0	0	0	0	0	0	0	0	0	0	0	0	0	0	0	0	0	0	0	0	0	0	0	0	0
	k__Bacteria;p__Proteobacteria;c__Betaproteobacteria;o__Burkholderiales;f__Burkholderiaceae;g__;s__	0	0	0	0	0	0	0	0	0	0	0	0	0	0	0	0	0	0	0.006	0	0	0	0	0	0	0	0	0	0	0	0	0	0.001	0	0
	k__Bacteria;p__Proteobacteria;c__Betaproteobacteria;o__Burkholderiales;f__Burkholderiaceae;g__Lautropia;s__	0	0	0	0	0	0	0	0	0.006	0	0	0.007	0.017	0	0	0	0	0.005	0	0	0	0	0	0	0	0	0	0	0	0	0	0	0	0.008	0
	k__Bacteria;p__Proteobacteria;c__Betaproteobacteria;o__Burkholderiales;f__Burkholderiaceae;g__Lautropia;s__sp.	0	0	0	0	0	0	0	0	0	0	0	0	0	0	0	0	0	0	0	0	0	0	0	0.012	0	0	0	0	0	0	0	0	0	0	0
	k__Bacteria;p__Proteobacteria;c__Betaproteobacteria;o__Burkholderiales;f__Burkholderiaceae;g__Pandoraea;s__sp.	0	0	0	0	0	0	0	0	0	0	0	0	0	0	0	0	0	0	0	0	0	0.001	0	0	0	0	0	0	0	0	0	0	0	0	0
	k__Bacteria;p__Proteobacteria;c__Betaproteobacteria;o__Burkholderiales;f__Comamonadaceae;g__;s__	0	0	0.062	0	0.003	0	0.042	0.004	0.012	0.013	0.011	0	0	0	0	0	0	0	0	0	0	0	0	0	0	0	0	0	0	0	0	0	0	0	0
	k__Bacteria;p__Proteobacteria;c__Betaproteobacteria;o__Burkholderiales;f__Comamonadaceae;g__Acidovorax;s__cavernicola	0	0	0	0	0	0	0	0	0	0	0	0	0	0	0	0	0	0	0	0	0	0	0.003	0	0	0	0	0	0	0	0	0	0	0	0
	k__Bacteria;p__Proteobacteria;c__Betaproteobacteria;o__Burkholderiales;f__Comamonadaceae;g__Comamonas;s__	0.014	0	0	0	0	0	0.008	0.004	0	0	0	0	0	0	0	0	0	0	0	0	0	0	0	0	0	0	0	0	0	0	0	0	0	0	0
	k__Bacteria;p__Proteobacteria;c__Betaproteobacteria;o__Burkholderiales;f__Comamonadaceae;g__Delftia;s__	0.006	0	0.005	0	0	0	0	0	0	0.002	0	0	0	0	0	0	0	0	0	0	0	0	0	0	0	0	0	0	0	0	0	0	0	0	0
	k__Bacteria;p__Proteobacteria;c__Betaproteobacteria;o__Burkholderiales;f__Comamonadaceae;g__Melaminivora;s__	0	0	0	0	0	0	0	0	0	0.003	0	0	0	0	0	0	0	0	0	0	0	0	0	0	0	0	0	0	0	0	0	0	0	0	0
	k__Bacteria;p__Proteobacteria;c__Betaproteobacteria;o__Burkholderiales;f__Comamonadaceae;g__Melaminivora;s__alkalimesophila	0	0	0	0	0	0	0.006	0	0	0	0	0	0	0	0	0	0	0	0	0	0	0	0	0	0	0	0	0	0	0	0	0	0	0	0
	k__Bacteria;p__Proteobacteria;c__Betaproteobacteria;o__Burkholderiales;f__Comamonadaceae;g__Polaromonas;s__sp. W4N	0	0	0	0	0	0	0	0	0.006	0	0	0	0	0	0	0	0	0	0	0	0	0	0	0	0	0	0	0	0	0	0	0	0	0	0
	k__Bacteria;p__Proteobacteria;c__Betaproteobacteria;o__Burkholderiales;f__Comamonadaceae;g__Schlegelella;s__	0	0	0	0	0	0	0.003	0	0	0	0	0	0	0	0	0	0	0	0	0.035	0	0	0	0	0	0	0	0	0	0	0	0	0	0	0
	k__Bacteria;p__Proteobacteria;c__Betaproteobacteria;o__Burkholderiales;f__Oxalobacteraceae;g__;s__	0.007	0	0	0	0	0	0	0	0	0	0	0	0	0	0	0	0	0	0	0	0	0	0	0	0	0	0	0	0	0	0	0	0	0	0
	k__Bacteria;p__Proteobacteria;c__Betaproteobacteria;o__Burkholderiales;f__Oxalobacteraceae;g__Janthinobacterium;s__sp. Ama22	0	0	0	0	0	0	0	0	0	0	0	0	0	0	0	0	0	0	0	0.02	0	0	0	0	0	0	0	0	0	0	0	0	0	0	0
	k__Bacteria;p__Proteobacteria;c__Betaproteobacteria;o__Burkholderiales;f__Oxalobacteraceae;g__Massilia;s__	0.017	0.006	0	0	0	0	0	0	0	0.003	0	0	0	0	0	0	0	0.001	0	0	0	0	0	0	0	0	0	0	0	0	0	0	0	0	0
	k__Bacteria;p__Proteobacteria;c__Betaproteobacteria;o__Burkholderiales;f__Oxalobacteraceae;g__Massilia;s__timonae	0.008	0	0	0	0	0	0	0	0	0	0	0	0	0	0	0	0	0	0	0	0	0	0	0	0	0	0	0	0	0	0	0	0	0	0
	k__Bacteria;p__Proteobacteria;c__Betaproteobacteria;o__Burkholderiales;f__Oxalobacteraceae;g__Massilia;s__varians	0	0	0	0	0	0	0	0	0	0	0	0	0	0	0	0	0	0	0.011	0	0	0	0	0	0	0	0	0	0	0	0	0	0	0	0
	k__Bacteria;p__Proteobacteria;c__Betaproteobacteria;o__Neisseriales;f__Chromobacteriaceae;g__Vogesella;s__perlucida	0	0	0	0	0	0	0	0	0	0	0	0	0	0	0	0	0	0	0	0	0	0	0.001	0	0	0	0	0	0	0	0	0	0	0	0
	k__Bacteria;p__Proteobacteria;c__Betaproteobacteria;o__Neisseriales;f__Neisseriaceae;g__;s__	0	0	0	0	0	0	0	0	0	0	0	0	0	0	0.004	0	0	0.002	0	0	0	0	0	0	0	0	0	0	0	0	0	0	0	0	0
	k__Bacteria;p__Proteobacteria;c__Betaproteobacteria;o__Neisseriales;f__Neisseriaceae;g__Neisseria;s__	0	0	0.006	0.057	0.008	0.043	0.029	0.018	0.019	0.033	0.028	0.036	0.034	0.057	0.018	0.024	0.037	0.021	0.014	0	0	0.041	0.04	0.027	0.034	0.047	0.043	0	0.043	0.045	0.045	0.045	0.051	0.048	0.049
	k__Bacteria;p__Proteobacteria;c__Betaproteobacteria;o__Neisseriales;f__Neisseriaceae;g__Neisseria;s__elongata	0.004	0	0	0	0	0	0	0	0	0	0	0.001	0	0	0	0	0	0	0	0	0	0	0	0	0	0	0	0	0	0	0	0	0	0	0
	k__Bacteria;p__Proteobacteria;c__Betaproteobacteria;o__Neisseriales;f__Neisseriaceae;g__Neisseria;s__mucosa	0	0	0	0	0	0	0	0	0	0	0	0	0	0	0	0	0	0	0	0	0	0.002	0	0	0	0	0	0	0	0	0	0	0	0.001	0
	k__Bacteria;p__Proteobacteria;c__Betaproteobacteria;o__Neisseriales;f__Neisseriaceae;g__Neisseria;s__perflava	0	0	0	0	0	0	0	0	0	0	0	0	0	0	0	0	0	0.001	0	0	0	0	0	0	0	0	0	0	0	0	0	0	0	0	0
	k__Bacteria;p__Proteobacteria;c__Betaproteobacteria;o__Neisseriales;f__Neisseriaceae;g__Neisseria;s__subflava	0	0	0	0	0	0	0	0	0	0	0	0	0	0	0	0	0	0	0	0	0	0.014	0	0	0	0	0	0	0	0	0	0	0	0	0
	k__Bacteria;p__Proteobacteria;c__Betaproteobacteria;o__Neisseriales;f__Neisseriaceae;g__Snodgrassella;s__	0.008	0	0	0	0	0	0	0	0	0	0	0	0	0	0	0	0	0	0	0	0	0	0	0	0	0	0	0	0	0	0	0	0	0	0
	k__Bacteria;p__Proteobacteria;c__Betaproteobacteria;o__Neisseriales;f__Neisseriaceae;g__Snodgrassella;s__alvi	0	0	0.004	0	0	0	0	0.001	0	0	0	0	0	0	0	0	0	0.005	0	0	0	0	0	0	0	0.001	0	0	0	0	0	0	0	0	0
	k__Bacteria;p__Proteobacteria;c__Deltaproteobacteria;o__Desulfovibrionales;f__Desulfonatronaceae;g__Desulfonatronum;s__cooperativum	0	0.007	0	0	0	0	0	0	0	0	0	0	0	0	0	0	0	0	0	0	0	0	0	0	0	0	0	0	0	0	0	0	0	0	0
	k__Bacteria;p__Proteobacteria;c__Epsilonproteobacteria;o__Campylobacterales;f__Campylobacteraceae;g__Campylobacter;s__	0	0	0	0.037	0	0.042	0.026	0.013	0.016	0.024	0.03	0.03	0.033	0.035	0.016	0.019	0.025	0.013	0	0	0	0.029	0.019	0.036	0.02	0.015	0.02	0	0.032	0.035	0.033	0.027	0.012	0.024	0.021
	k__Bacteria;p__Proteobacteria;c__Epsilonproteobacteria;o__Campylobacterales;f__Campylobacteraceae;g__Campylobacter;s__concisus	0	0	0	0	0	0.019	0.013	0.01	0	0	0.013	0.01	0	0.01	0	0	0.013	0.003	0	0	0	0.014	0.009	0.011	0.011	0.012	0.013	0	0	0.013	0.009	0.013	0.006	0.022	0.012
	k__Bacteria;p__Proteobacteria;c__Epsilonproteobacteria;o__Campylobacterales;f__Campylobacteraceae;g__Campylobacter;s__gracilis	0	0.033	0	0	0	0	0	0	0.013	0	0	0	0	0	0	0.004	0	0	0	0	0	0	0	0	0	0	0	0	0	0	0	0	0.003	0	0
	k__Bacteria;p__Proteobacteria;c__Epsilonproteobacteria;o__Campylobacterales;f__Campylobacteraceae;g__Campylobacter;s__hyointestinalis	0	0	0	0	0	0	0	0	0	0	0	0	0	0	0	0	0	0.005	0	0	0	0	0	0	0	0	0	0	0	0	0	0	0	0	0
	k__Bacteria;p__Proteobacteria;c__Epsilonproteobacteria;o__Campylobacterales;f__Campylobacteraceae;g__Campylobacter;s__sp. canine oral taxon 283	0	0	0	0	0	0	0	0	0	0	0	0	0	0	0	0	0	0	0	0	0	0	0	0.004	0	0	0	0	0	0	0	0	0.004	0	0
	k__Bacteria;p__Proteobacteria;c__Gammaproteobacteria;o__;f__;g__;s__	0.012	0	0.013	0.002	0	0.006	0	0.101	0.005	0.013	0	0.005	0	0	0	0.119	0	0.007	0	0.005	0.042	0.002	0.048	0	0.029	0.006	0.004	0.012	0	0	0	0	0.005	0.003	0.002
	k__Bacteria;p__Proteobacteria;c__Gammaproteobacteria;o__Aeromonadales;f__Aeromonadaceae;g__Pseudaeromonas;s__	0	0	0	0	0	0	0	0	0	0	0	0	0	0	0	0	0	0	0	0	0	0	0	0	0	0	0	0	0	0	0	0	0	0.001	0
	k__Bacteria;p__Proteobacteria;c__Gammaproteobacteria;o__Alteromonadales;f__Idiomarinaceae;g__Idiomarina;s__	0	0	0	0	0	0	0	0	0	0	0	0	0	0	0	0	0	0	0	0	0	0	0	0	0	0	0	0	0	0.007	0	0.001	0	0	0
	k__Bacteria;p__Proteobacteria;c__Gammaproteobacteria;o__Enterobacterales;f__;g__;s__	0	0	0	0	0	0	0	0.007	0	0	0	0.004	0	0	0	0.023	0	0	0.02	0	0.042	0	0	0.004	0.015	0	0	0	0	0	0	0	0	0	0
	k__Bacteria;p__Proteobacteria;c__Gammaproteobacteria;o__Enterobacterales;f__Enterobacteriaceae;g__;s__	0	0.005	0	0.008	0	0.005	0.024	0.008	0.036	0.076	0.022	0.008	0.05	0.007	0.03	0.005	0.003	0	0	0.008	0.057	0.012	0.005	0.009	0.016	0	0.004	0	0.005	0	0	0	0.008	0.003	0
	k__Bacteria;p__Proteobacteria;c__Gammaproteobacteria;o__Enterobacterales;f__Enterobacteriaceae;g__Cronobacter;s__	0	0	0	0	0	0	0	0	0	0	0	0	0	0	0	0	0.002	0	0	0	0.063	0	0	0	0	0	0	0	0	0	0	0	0	0	0
	k__Bacteria;p__Proteobacteria;c__Gammaproteobacteria;o__Enterobacterales;f__Enterobacteriaceae;g__Enterobacter;s__	0	0	0	0	0	0	0	0.004	0	0	0	0	0	0	0	0.007	0	0	0	0	0	0	0	0	0	0	0	0	0	0	0	0	0	0	0
	k__Bacteria;p__Proteobacteria;c__Gammaproteobacteria;o__Enterobacterales;f__Enterobacteriaceae;g__Escherichia;s__	0	0	0	0	0	0	0	0	0	0	0	0	0	0	0	0	0	0	0	0	0	0	0	0	0	0	0	0	0	0	0	0	0	0	0
	k__Bacteria;p__Proteobacteria;c__Gammaproteobacteria;o__Enterobacterales;f__Enterobacteriaceae;g__Escherichia;s__albertii	0	0	0	0	0	0	0	0	0	0	0	0	0	0	0	0	0	0	0	0	0	0	0	0	0	0	0	0	0	0	0	0	0	0	0
	k__Bacteria;p__Proteobacteria;c__Gammaproteobacteria;o__Enterobacterales;f__Enterobacteriaceae;g__Escherichia;s__coli	0	0	0	0	0	0	0	0	0	0	0	0	0	0	0	0	0	0	0	0	0	0	0	0	0	0	0	0	0	0	0	0	0	0	0
	k__Bacteria;p__Proteobacteria;c__Gammaproteobacteria;o__Enterobacterales;f__Enterobacteriaceae;g__Escherichia;s__sp.	0	0	0	0	0	0	0	0	0	0	0	0	0	0	0	0	0	0	0	0	0	0	0	0	0	0	0	0	0	0	0	0	0	0	0
	k__Bacteria;p__Proteobacteria;c__Gammaproteobacteria;o__Enterobacterales;f__Enterobacteriaceae;g__Escherichia;s__sp. SOD-7317	0	0	0	0	0	0	0	0	0	0	0	0	0	0	0	0	0	0	0	0	0	0	0	0	0	0	0	0	0	0	0	0	0	0	0
	k__Bacteria;p__Proteobacteria;c__Gammaproteobacteria;o__Enterobacterales;f__Enterobacteriaceae;g__Escherichia;s__sp. UIWRF0500	0	0	0	0	0	0	0	0	0	0	0	0	0	0	0	0	0	0	0	0	0	0	0	0	0	0	0	0	0	0	0	0	0	0	0
	k__Bacteria;p__Proteobacteria;c__Gammaproteobacteria;o__Enterobacterales;f__Enterobacteriaceae;g__Klebsiella;s__	0.009	0	0	0.004	0	0	0	0.005	0	0	0	0	0	0	0	0.02	0	0	0	0	0	0	0	0	0	0	0	0	0.097	0	0	0	0	0	0
	k__Bacteria;p__Proteobacteria;c__Gammaproteobacteria;o__Enterobacterales;f__Enterobacteriaceae;g__Klebsiella;s__quasipneumoniae	0	0	0	0.002	0	0	0	0	0	0	0	0	0	0	0	0	0	0	0	0	0	0	0	0	0	0	0	0	0	0	0	0	0	0	0
	k__Bacteria;p__Proteobacteria;c__Gammaproteobacteria;o__Enterobacterales;f__Enterobacteriaceae;g__Salmonella;s__enterica	0	0	0	0	0	0	0	0	0	0	0	0	0	0	0	0	0	0	0	0	0	0	0	0	0	0	0	0	0	0	0	0	0	0	0
	k__Bacteria;p__Proteobacteria;c__Gammaproteobacteria;o__Enterobacterales;f__Enterobacteriaceae;g__Shigella;s__	0	0	0	0	0	0	0	0	0	0	0	0	0	0	0	0	0	0	0	0	0	0	0	0	0	0	0	0	0	0	0	0	0	0	0
	k__Bacteria;p__Proteobacteria;c__Gammaproteobacteria;o__Enterobacterales;f__Enterobacteriaceae;g__Shigella;s__boydii	0	0	0	0	0	0	0	0	0	0	0	0	0	0	0	0	0	0	0	0	0	0	0	0	0	0	0	0	0	0	0	0	0	0	0
	k__Bacteria;p__Proteobacteria;c__Gammaproteobacteria;o__Enterobacterales;f__Enterobacteriaceae;g__Shigella;s__flexneri	0	0	0	0	0	0	0	0	0	0	0	0	0	0	0	0	0	0	0	0	0	0	0	0	0	0	0	0	0	0	0	0	0	0	0
	k__Bacteria;p__Proteobacteria;c__Gammaproteobacteria;o__Enterobacterales;f__Enterobacteriaceae;g__Shigella;s__sp. 4109	0	0	0	0	0	0	0	0	0	0	0	0	0	0	0	0	0	0	0	0	0	0	0	0	0	0	0	0	0	0	0	0	0	0	0
	k__Bacteria;p__Proteobacteria;c__Gammaproteobacteria;o__Enterobacterales;f__Enterobacteriaceae;g__Shigella;s__sp. YAAJ-10	0	0	0	0	0	0	0	0	0	0	0	0	0	0	0	0	0	0	0	0	0	0	0	0	0	0	0	0	0	0	0	0	0	0	0
	k__Bacteria;p__Proteobacteria;c__Gammaproteobacteria;o__Enterobacterales;f__Erwiniaceae;g__Pantoea;s__	0.006	0	0	0	0	0	0	0	0	0	0	0	0	0	0	0	0	0	0	0	0	0	0	0	0	0	0	0	0	0	0	0	0	0	0
	k__Bacteria;p__Proteobacteria;c__Gammaproteobacteria;o__Enterobacterales;f__Yersiniaceae;g__Serratia;s__	0	0	0	0	0	0	0	0	0	0	0	0	0	0	0	0	0	0	0	0	0	0	0	0	0	0	0	0	0	0	0	0	0	0	0
	k__Bacteria;p__Proteobacteria;c__Gammaproteobacteria;o__Enterobacterales;f__Yersiniaceae;g__Serratia;s__marcescens	0	0	0	0	0	0	0	0	0	0	0	0	0	0	0	0	0	0.002	0	0	0	0	0	0	0	0	0	0	0	0	0	0	0	0	0
	k__Bacteria;p__Proteobacteria;c__Gammaproteobacteria;o__Legionellales;f__Coxiellaceae;g__Rickettsiella;s__Candidatus Rickettsiella isopodorum	0.007	0	0	0	0	0	0	0	0	0	0	0	0	0	0	0	0	0	0	0	0	0	0	0	0	0	0	0	0	0	0	0	0	0	0
	k__Bacteria;p__Proteobacteria;c__Gammaproteobacteria;o__Legionellales;f__Legionellaceae;g__Legionella;s__sp. D1620	0	0	0	0	0	0	0	0	0	0	0	0	0	0	0	0	0	0.002	0	0	0	0	0	0	0	0	0	0	0	0	0	0	0	0	0
	k__Bacteria;p__Proteobacteria;c__Gammaproteobacteria;o__Legionellales;f__Legionellaceae;g__Legionella;s__sp. L-86	0	0	0	0	0	0	0	0	0	0	0	0	0	0	0	0	0	0	0	0	0	0	0	0	0	0	0	0	0	0	0	0	0	0	0.002
	k__Bacteria;p__Proteobacteria;c__Gammaproteobacteria;o__Nevskiales;f__Sinobacteraceae;g__Nevskia;s__	0	0	0	0	0	0	0	0	0	0	0	0	0	0	0.011	0	0	0.002	0	0	0	0	0	0	0	0	0	0.506	0	0	0	0	0	0	0
	k__Bacteria;p__Proteobacteria;c__Gammaproteobacteria;o__Nevskiales;f__Sinobacteraceae;g__Solimonas;s__	0	0	0	0	0	0	0	0	0	0	0	0	0	0	0	0	0	0	0	0	0	0	0	0	0	0	0	0	0	0	0	0	0	0	0
	k__Bacteria;p__Proteobacteria;c__Gammaproteobacteria;o__Oceanospirillales;f__Halomonadaceae;g__Halomonas;s__	0	0	0.008	0	0	0	0	0	0	0	0	0	0	0	0	0	0	0.002	0.02	0.008	0	0	0	0	0	0	0	0.003	0	0	0	0	0	0	0
	k__Bacteria;p__Proteobacteria;c__Gammaproteobacteria;o__Oceanospirillales;f__Halomonadaceae;g__Halomonas;s__xinjiangensis	0	0	0	0	0	0	0	0	0	0	0	0	0	0	0	0	0	0	0	0	0	0	0	0	0	0.004	0	0	0	0	0	0	0	0	0
	k__Bacteria;p__Proteobacteria;c__Gammaproteobacteria;o__Pasteurellales;f__Pasteurellaceae;g__;s__	0	0	0	0.004	0	0.004	0.002	0.002	0.002	0.005	0.005	0.006	0.002	0.013	0	0.003	0.008	0.003	0.005	0	0	0.008	0.006	0.003	0.005	0.006	0.004	0	0.005	0.006	0.005	0.007	0.002	0.002	0.005
	k__Bacteria;p__Proteobacteria;c__Gammaproteobacteria;o__Pasteurellales;f__Pasteurellaceae;g__Aggregatibacter;s__	0.006	0	0.002	0.016	0.001	0.011	0.008	0.004	0.004	0.012	0.009	0.012	0.007	0.01	0.003	0.005	0.011	0.004	0.005	0	0	0.009	0.002	0.007	0.005	0.01	0.009	0	0.009	0.008	0.009	0.01	0.01	0.008	0.005
	k__Bacteria;p__Proteobacteria;c__Gammaproteobacteria;o__Pasteurellales;f__Pasteurellaceae;g__Aggregatibacter;s__actinomycetemcomitans	0	0	0	0	0	0	0	0	0	0	0	0	0	0	0	0	0	0	0	0	0	0	0	0	0	0	0	0	0	0	0	0	0.001	0	0
	k__Bacteria;p__Proteobacteria;c__Gammaproteobacteria;o__Pasteurellales;f__Pasteurellaceae;g__Aggregatibacter;s__segnis	0	0	0	0	0	0	0	0	0	0	0	0	0	0	0	0	0	0.002	0	0	0	0.002	0	0	0	0	0	0	0	0	0	0	0	0	0
	k__Bacteria;p__Proteobacteria;c__Gammaproteobacteria;o__Pasteurellales;f__Pasteurellaceae;g__Haemophilus;s__	0	0	0.003	0	0	0	0	0	0	0	0	0.001	0	0	0	0	0	0.002	0	0	0	0	0	0.001	0	0	0	0	0	0	0	0	0	0	0
	k__Bacteria;p__Proteobacteria;c__Gammaproteobacteria;o__Pasteurellales;f__Pasteurellaceae;g__Haemophilus;s__parainfluenzae	0.002	0.02	0.009	0.126	0.036	0.109	0.109	0.069	0.083	0.09	0.119	0.146	0.129	0.122	0.066	0.055	0.115	0.054	0	0	0	0.122	0.073	0.122	0.098	0.129	0.132	0	0.121	0.145	0.156	0.17	0.124	0.118	0.126
	k__Bacteria;p__Proteobacteria;c__Gammaproteobacteria;o__Pasteurellales;f__Pasteurellaceae;g__Haemophilus;s__pittmaniae	0	0	0	0.017	0.003	0.01	0.007	0.004	0.004	0.011	0.012	0.009	0.006	0.017	0.006	0.006	0.012	0.004	0	0	0	0.01	0.005	0.007	0.006	0.012	0.015	0	0.009	0.013	0.013	0.016	0.015	0.018	0.014
	k__Bacteria;p__Proteobacteria;c__Gammaproteobacteria;o__Pasteurellales;f__Pasteurellaceae;g__Haemophilus;s__sp. HFH0072	0	0	0	0.002	0	0	0.001	0	0	0	0	0.001	0	0	0	0	0	0	0	0	0	0	0	0	0	0	0	0	0	0	0.001	0	0	0	0
	k__Bacteria;p__Proteobacteria;c__Gammaproteobacteria;o__Pasteurellales;f__Pasteurellaceae;g__Haemophilus;s__sputorum	0	0.007	0	0.005	0	0.005	0.006	0.002	0.002	0.004	0.007	0.007	0	0	0	0	0.002	0.002	0.007	0	0	0.003	0.006	0.006	0.005	0.009	0.009	0	0.008	0.008	0.007	0.011	0.008	0.01	0.01
	k__Bacteria;p__Proteobacteria;c__Gammaproteobacteria;o__Pasteurellales;f__Pasteurellaceae;g__Terrahaemophilus;s__aromaticivorans	0	0	0	0	0	0	0	0	0	0	0	0.002	0	0	0	0	0	0.001	0	0	0	0	0	0.001	0	0	0	0	0.001	0	0.002	0.002	0.001	0	0
	k__Bacteria;p__Proteobacteria;c__Gammaproteobacteria;o__Pseudomonadales;f__;g__;s__	0	0.029	0	0	0	0	0	0	0	0	0	0	0	0	0	0	0	0	0	0	0	0	0	0	0	0	0	0	0	0	0	0	0	0	0
	k__Bacteria;p__Proteobacteria;c__Gammaproteobacteria;o__Pseudomonadales;f__Moraxellaceae;g__Acinetobacter;s__	0.026	0	0.012	0	0	0	0	0.014	0.006	0.026	0.006	0.002	0	0	0.024	0	0	0.008	0.028	0.02	0	0	0.004	0	0.049	0.006	0	0	0	0.003	0	0.003	0	0	0
	k__Bacteria;p__Proteobacteria;c__Gammaproteobacteria;o__Pseudomonadales;f__Moraxellaceae;g__Acinetobacter;s__junii	0	0	0.005	0	0	0	0	0	0	0	0	0	0	0	0	0	0	0	0	0	0	0	0	0	0	0.003	0	0	0	0	0	0	0	0	0
	k__Bacteria;p__Proteobacteria;c__Gammaproteobacteria;o__Pseudomonadales;f__Moraxellaceae;g__Acinetobacter;s__schindleri	0	0	0	0	0	0	0	0	0	0	0	0	0	0	0	0	0	0	0	0	0	0	0	0.006	0	0	0	0	0	0	0	0	0	0	0
	k__Bacteria;p__Proteobacteria;c__Gammaproteobacteria;o__Pseudomonadales;f__Moraxellaceae;g__Acinetobacter;s__sp. CR9	0.002	0	0	0	0	0	0	0	0	0	0	0	0	0	0	0	0	0	0	0	0	0	0	0	0	0	0	0	0	0	0	0	0	0	0
	k__Bacteria;p__Proteobacteria;c__Gammaproteobacteria;o__Pseudomonadales;f__Moraxellaceae;g__Acinetobacter;s__sp. P1-12(2011)	0	0	0	0	0	0	0	0	0.002	0	0	0	0	0	0	0	0	0	0	0	0	0	0	0	0	0	0	0	0	0	0	0	0	0	0
	k__Bacteria;p__Proteobacteria;c__Gammaproteobacteria;o__Pseudomonadales;f__Moraxellaceae;g__Acinetobacter;s__ursingii	0	0	0	0	0	0	0	0	0	0	0	0	0	0	0	0	0	0	0	0	0	0	0	0	0	0	0	0	0	0	0	0	0.002	0	0
	k__Bacteria;p__Proteobacteria;c__Gammaproteobacteria;o__Pseudomonadales;f__Moraxellaceae;g__Alkanindiges;s__	0	0	0	0	0	0	0	0	0.004	0	0	0	0	0	0	0	0	0	0	0	0	0	0	0	0	0	0	0	0	0	0	0	0	0	0
	k__Bacteria;p__Proteobacteria;c__Gammaproteobacteria;o__Pseudomonadales;f__Moraxellaceae;g__Alkanindiges;s__illinoisensis	0	0	0	0	0	0	0	0	0	0	0	0	0	0	0	0	0	0	0	0	0	0.001	0	0	0	0	0	0	0	0	0	0	0	0	0
	k__Bacteria;p__Proteobacteria;c__Gammaproteobacteria;o__Pseudomonadales;f__Moraxellaceae;g__Cavicella;s__subterranea	0.006	0	0	0	0	0	0	0	0	0	0	0	0	0	0	0	0	0	0	0	0	0	0	0	0	0	0	0	0	0	0	0	0	0	0
	k__Bacteria;p__Proteobacteria;c__Gammaproteobacteria;o__Pseudomonadales;f__Moraxellaceae;g__Moraxella;s__	0	0	0	0	0	0	0	0	0	0	0	0	0	0	0	0	0	0	0	0	0	0	0	0	0	0	0	0	0.005	0	0	0	0	0	0
	k__Bacteria;p__Proteobacteria;c__Gammaproteobacteria;o__Pseudomonadales;f__Moraxellaceae;g__Moraxella;s__nonliquefaciens	0	0	0	0	0	0	0	0	0	0	0	0	0	0	0	0	0	0	0	0	0	0	0.003	0.002	0	0	0	0	0	0	0	0	0	0.001	0
	k__Bacteria;p__Proteobacteria;c__Gammaproteobacteria;o__Pseudomonadales;f__Moraxellaceae;g__Psychrobacter;s__	0	0	0	0	0	0.003	0	0.019	0	0	0	0	0	0	0	0.004	0	0	0	0	0	0	0	0	0	0	0	0	0	0	0	0	0	0	0
	k__Bacteria;p__Proteobacteria;c__Gammaproteobacteria;o__Pseudomonadales;f__Pseudomonadaceae;g__;s__	0	0	0	0	0	0	0	0	0	0	0	0	0	0	0	0	0	0	0	0	0	0	0.004	0	0	0	0	0	0	0	0	0	0	0	0
	k__Bacteria;p__Proteobacteria;c__Gammaproteobacteria;o__Pseudomonadales;f__Pseudomonadaceae;g__Azotobacter;s__	0	0.003	0	0	0	0	0	0	0	0	0	0	0	0	0	0	0	0	0	0	0	0	0	0	0	0	0	0	0	0	0	0	0	0	0
	k__Bacteria;p__Proteobacteria;c__Gammaproteobacteria;o__Pseudomonadales;f__Pseudomonadaceae;g__Pseudomonas;s__	0.043	0.016	0.041	0	0	0.009	0.008	0.068	0.004	0	0.004	0	0.008	0	0	0.107	0	0.005	0	0	0.009	0.001	0.061	0	0.003	0.007	0.004	0.004	0	0	0	0	0.007	0	0
	k__Bacteria;p__Proteobacteria;c__Gammaproteobacteria;o__Vibrionales;f__Vibrionaceae;g__Vibrio;s__	0	0	0	0	0	0	0	0	0	0	0	0	0.002	0	0	0	0	0	0	0	0	0	0	0	0	0	0	0	0	0	0	0	0	0	0
	k__Bacteria;p__Proteobacteria;c__Gammaproteobacteria;o__Xanthomonadales;f__Xanthomonadaceae;g__Stenotrophomonas;s__	0	0	0.004	0	0	0	0	0.01	0	0	0	0	0	0	0	0.002	0	0	0.002	0	0	0	0.001	0	0.004	0	0	0	0	0	0	0	0	0	0
	k__Bacteria;p__Proteobacteria;c__Gammaproteobacteria;o__Xanthomonadales;f__Xanthomonadaceae;g__Thermomonas;s__sp.	0	0	0	0	0	0	0	0	0	0	0	0	0	0	0	0	0	0	0	0	0	0	0.002	0	0	0	0	0	0	0	0	0	0	0	0
	k__Bacteria;p__Proteobacteria;c__Hydrogenophilalia;o__Hydrogenophilales;f__Hydrogenophilaceae;g__Tepidiphilus;s__succinatimandens	0	0	0	0	0	0	0	0	0	0	0	0	0	0	0	0	0	0	0.02	0.018	0	0	0	0	0	0	0	0	0	0	0	0	0	0	0
	k__Bacteria;p__Proteobacteria;c__Oligoflexia;o__Bdellovibrionales;f__Bdellovibrionaceae;g__Bdellovibrio;s__	0	0	0	0	0	0	0	0	0	0	0	0	0	0	0	0	0	0	0	0	0	0	0	0	0	0	0.002	0	0	0	0	0	0	0	0
	k__Bacteria;p__Spirochaetes;c__Spirochaetia;o__Spirochaetales;f__Spirochaetaceae;g__Treponema;s__	0	0.012	0	0	0	0	0	0	0	0	0	0	0	0	0	0	0	0	0.008	0	0	0.006	0	0	0	0	0	0	0	0	0	0	0	0	0
	k__Bacteria;p__Spirochaetes;c__Spirochaetia;o__Spirochaetales;f__Spirochaetaceae;g__Treponema;s__sp. II	0	0.024	0	0.005	0	0	0	0	0	0	0	0	0	0	0	0	0	0	0	0	0	0	0	0	0	0	0	0	0	0	0	0	0	0	0
	k__Eukaryota;p__Chordata;c__Mammalia;o__Primates;f__Hominidae;g__Homo;s__sapiens	0.038	0	0	0	0	0	0	0	0	0	0	0	0	0	0	0	0	0	0	0	0.005	0	0	0	0	0	0	0	0	0	0	0	0	0	0
	k__Eukaryota;p__Streptophyta;c__Magnoliopsida;o__Poales;f__Poaceae;g__;s__	0	0	0	0	0	0	0	0	0	0	0	0	0	0	0	0	0	0	0	0	0.033	0	0	0	0	0	0	0	0	0	0	0	0	0	0
	k__Eukaryota;p__Streptophyta;c__Pinopsida;o__Pinales;f__Pinaceae;g__Abies;s__homolepis	0	0.01	0	0	0	0	0	0	0	0	0	0	0	0	0	0	0	0	0	0	0	0	0	0	0	0	0	0	0	0	0	0	0	0	0

## Sheet: sTable4b 97% OTU clustering
	Supplementary Table 4B: 97% OTU clustering (novogene) taxonomic assignment down to species level.
		EC766C	EC781C	EC949C	H72C	H122C	H147C	H206C	H227AD	H231AD	H282AD	H337AD	H385AD	H435AD	H599AD	LC721C	LC897C	LC725AD	LC1004AD	LC1011AD	LC1013AD	LC937PD	LF781C	LF897C	LF937PD	LF1000PD	AT897C	AT1000PD	NTC	SN766C	SN781C	SN826C	SN949C	SN801PD	SN880PD	SN937PD
	k__Bacteria	0.0166294	0	0.00117917	0.000151176	0	3.02352e-05	0.000211647	0.000302352	0	0.000483764	0.000302352	0.000393058	0	0	3.02352e-05	0	0.000423293	0.000393058	6.04705e-05	0.001028	6.04705e-05	0.000604705	0.00063494	0.000786116	0	0	9.07057e-05	0	0.000332588	3.02352e-05	6.04705e-05	0	0	0.000907057	0
	k__Bacteria;p__Acidobacteria;c__Acidobacteriia;o__Acidobacteriales;f__Acidobacteriaceae_(Subgroup_1);g__Terriglobus;s__uncultured_Acidobacteriaceae_bacterium	0	0	0	0	0	0.00069541	0	0.000816351	0	0	0	0	0	0	0	0	0	0	0	0	0	0	0	0	0	0	0	0	0	0	0	0	0	0	0
	k__Bacteria;p__Acidobacteria;c__Acidobacteriia;o__Solibacterales;f__Solibacteraceae_(Subgroup_3);g__Bryobacter	0	0	0	0	0	0	0	0	0	0	0	0	0	0	0	0	0	0	0	0	0	0	0	0	0	0.00151176	0	0	0	0	0	0	0	0	0
	k__Bacteria;p__Acidobacteria;c__Subgroup_6	0	0	0	0	0	0	0	0	0	0	0	0	0	0	0.000120941	0	0	0	0	0	0	0	0	0	0	0	0	0	0	0	0	0	0	0	0
	k__Bacteria;p__Acidobacteria;c__Subgroup_6;o__Unknown_Order;f__Unknown_Family;g__Luteitalea	0	0	0	0	0	0	0	0	0	0	0	0	0	0	0	0	0	0	0	0	0	0.000423293	0	0	0	0	0	0	0	0	0	0	0	0	0
	k__Bacteria;p__Actinobacteria;c__Acidimicrobiia;o__IMCC26256	0	0	0	0	0	0	0	0	0	0	0	0	0	0	0	0	0	0	0	0	0	0	0	0	0	0	0	0	0	0	0.000151176	0	0	0	0
	k__Bacteria;p__Actinobacteria;c__Acidimicrobiia;o__IMCC26256;f__uncultured_actinobacterium;g__uncultured_actinobacterium;s__uncultured_actinobacterium	0	0	0	0	0	0	0	0.000604705	0	0	0	0	0	0	0	0	0	0	0	0	0	0	0	0	0	0	0	0	0	0	0	0	0	0	0
	k__Bacteria;p__Actinobacteria;c__Acidimicrobiia;o__Microtrichales;f__Iamiaceae;g__Iamia	0	0	0	0	0	0.000574469	0	0	0	0	0	0	0	0	0	0	0	0	0	0	0	0	0	0	0	0	0	0	0	0	0	0	0	0	0
	k__Bacteria;p__Actinobacteria;c__Acidimicrobiia;o__Microtrichales;f__Iamiaceae;g__Iamia;s__bacterium_Ellin5247	0	0	0	0	0	0	0	0	0	0	0	0	0	0	0	0	0	0	0.0348612	0	0	0	0	0	0	0	0	0	0	6.04705e-05	0	0	0	0	0
	k__Bacteria;p__Actinobacteria;c__Acidimicrobiia;o__Microtrichales;f__Iamiaceae;g__Iamia;s__uncultured_Acidimicrobidae_bacterium	0	0	9.07057e-05	0	0	0	0	0	0	0	0	0	0	0	0	0	0	0	0	0	0	0	0	0	0	0	0	0	0	0	0	0	0	0	0
	k__Bacteria;p__Actinobacteria;c__Acidimicrobiia;o__Microtrichales;f__Ilumatobacteraceae	0	0	0	0	0	0	0	0	0.00069541	0	0	0	0	0	0	0	0	0	0	0	0	0	0	0	0	0	0	0	0	0	0	0	0	0	0
	k__Bacteria;p__Actinobacteria;c__Acidimicrobiia;o__Microtrichales;f__Ilumatobacteraceae;g__CL500-29_marine_group;s__metagenome	0	0	0	0	0	0	0	0	0	0	0	0	0	0	0	0.000332588	0	0	0	0	0	0	0	0	0	0	0	0	0	0	0	0	0	0	0
	k__Bacteria;p__Actinobacteria;c__Acidimicrobiia;o__Microtrichales;f__Ilumatobacteraceae;g__Ilumatobacter	0	0	0	0	0	0	0	0	0	0	0	0	0	0	0	0	0	0	0	0	0	0	0	0	0	0	0.000544234	0	0.000181411	0	0	0	0	0	0
	k__Bacteria;p__Actinobacteria;c__Acidimicrobiia;o__Microtrichales;f__Ilumatobacteraceae;g__uncultured;s__	0	0	0	0	0	0	0	0	0	0	0	0	0	0	0	0	0	0	0	0	0	0	0	0	0	0.000181411	0	0	0	3.02352e-05	6.04705e-05	0	0	0	0.000453528
	k__Bacteria;p__Actinobacteria;c__Acidimicrobiia;o__Microtrichales;f__Microtrichaceae;g__IMCC26207;s__	0	0	0	0	0	0	0	0	0	0	0	0	0	0	0	0	0	0	0	0	0	0	0	0	0	0	0	0	0.000181411	0	0	0	0	0	0
	k__Bacteria;p__Actinobacteria;c__Actinobacteria	0	0	0	0	0	0	6.04705e-05	0	0.000513999	0	0	0	0.000241882	0	0	0	0	0	0	0	0	0	0	0	0	0	0	0	0.000211647	0	0	0	0	0	0
	k__Bacteria;p__Actinobacteria;c__Actinobacteria;o__Actinomycetales;f__Actinomycetaceae;g__Actinomyces	0.00547258	0	0.0360404	0.00311423	0.000967527	0.00383987	0.00523069	0.00435387	0.0107335	0.002056	0.00758904	0.00513999	0.0069541	0.00365846	0.00311423	0.00438411	0.00359799	0.0141803	0	0	0.00338635	0.00380964	0.00229788	0.00393058	0.00284211	0.00353752	0.0036887	0	0.00275141	0.00411199	0.00311423	0.00513999	0.00462599	0.00447481	0.00810304
	k__Bacteria;p__Actinobacteria;c__Actinobacteria;o__Actinomycetales;f__Actinomycetaceae;g__Actinomyces;s__Actinomyces_gerencseriae_DSM_6844	0	0	0	0	9.07057e-05	0.000332588	0.000151176	0.000302352	0.00069541	0	0.000241882	0	0	0	0.000423293	0	0	0	0	0	0	0	0	0	0	0.000272117	0	0	6.04705e-05	0	0.000120941	0	0	0	0
	k__Bacteria;p__Actinobacteria;c__Actinobacteria;o__Actinomycetales;f__Actinomycetaceae;g__Actinomyces;s__Actinomyces_graevenitzii_F0530	0	0	0	0.000272117	3.02352e-05	0.000725646	0.00108847	0.000181411	0.000604705	0.000181411	0.000846586	0.000181411	0.000483764	3.02352e-05	0.000120941	0.000755881	0.000453528	0	0	0	0	0	0.000453528	0	0.000453528	0.000483764	0.000362823	0	0.000574469	0.00123964	0.000755881	0.000574469	0.000393058	0.000483764	0.000332588
	k__Bacteria;p__Actinobacteria;c__Actinobacteria;o__Actinomycetales;f__Actinomycetaceae;g__Actinomyces;s__Actinomyces_neuii_BVS029A5	0	0	0	0	0	0	0	0	0	0	0	0	0	0	0	0	0	0	0	0	0	0	0	0	0	0	0	0	0	0	0.000211647	0.000302352	0.000302352	0	0
	k__Bacteria;p__Actinobacteria;c__Actinobacteria;o__Actinomycetales;f__Actinomycetaceae;g__Actinomyces;s__Actinomyces_sp._oral_taxon_448_str._F0400	0	0	0	0.000241882	0	0	0.000181411	0.000362823	0.000211647	0	0	0	0	0	6.04705e-05	0.00069541	0	0	0	0	0	0	0	0	0	0.000181411	0	0.00740763	0.000241882	6.04705e-05	0	0.000362823	0.000302352	0	0
	k__Bacteria;p__Actinobacteria;c__Actinobacteria;o__Actinomycetales;f__Actinomycetaceae;g__Actinomyces;s__uncultured_Actinomyces_sp.	0	0	0	0	0	0	0	0	0	0	0	3.02352e-05	0.000665175	0	0	0	0	0	0	0	0	0	0	0	0	0	0	0	0.000120941	0.000302352	9.07057e-05	0	0.000241882	0	6.04705e-05
	k__Bacteria;p__Actinobacteria;c__Actinobacteria;o__Actinomycetales;f__Actinomycetaceae;g__Actinomyces;s__uncultured_Actinomycetales_bacterium	0	0	0	0	9.07057e-05	0	0.00160247	0.000513999	0.000665175	0	0	0	0	0	0	0	0	0	0	0	0	0	0	0	0	0	0	0	0	0	0	0	0	0	0
	k__Bacteria;p__Actinobacteria;c__Actinobacteria;o__Actinomycetales;f__Actinomycetaceae;g__Actinomyces;s__unidentified	0	0	0	3.02352e-05	0	0.000272117	0.00069541	0.000513999	0	0	0.000393058	0	0.000211647	0	0	0	0	0	0	0	0	0	0	0.000332588	0.000151176	0	0	0	0.000181411	0.000181411	9.07057e-05	0	0.000181411	0	0
	k__Bacteria;p__Actinobacteria;c__Actinobacteria;o__Actinomycetales;f__Actinomycetaceae;g__Actinomycetaceae_bacterium_S4-S8;s__Actinomycetaceae_bacterium_S4-S8	0	0	0	0	0	0	0.000302352	0	0.000272117	0	0	0	0	0	0	0	0	0	0	0	0	0	0	0	0	0	0	0	0	0	0	0	0	0	0
	k__Bacteria;p__Actinobacteria;c__Actinobacteria;o__Actinomycetales;f__Actinomycetaceae;g__F0332;s__	0	0	0	0	0	0	0.000302352	0	0	0	0.000211647	0	0	0	3.02352e-05	0	0	0	0	0	0	0	0	0	0	0.000120941	0	0	0	0	0	0	0	0	0.000332588
	k__Bacteria;p__Actinobacteria;c__Actinobacteria;o__Actinomycetales;f__Actinomycetaceae;g__F0332;s__unidentified	0	0	0	0	0	0	0	0	0	0	0	0	0	0	6.04705e-05	0	0	0	0	0	0	0	0	0	0	0	0	0	0	0.000151176	0	0	0.000181411	0	0
	k__Bacteria;p__Actinobacteria;c__Actinobacteria;o__Actinomycetales;f__Actinomycetaceae;g__Flaviflexus;s__	0	0	0	0	9.07057e-05	0	0.00220717	0.00136059	0	0.000181411	0	0.000544234	0	0	0	0	0	0	0	0	0	0	0	0	0	0	0	0	0	0	0	0	0	0	0
	k__Bacteria;p__Actinobacteria;c__Actinobacteria;o__Actinomycetales;f__Actinomycetaceae;g__Varibaculum;s__	0	0	0	0	0	0	0	0	0.000544234	0	0.000332588	0	0	0	0	0	0	0	0	0	0	0.000211647	0	0	0	0	0	0	0	0	0	0	0	0	0
	k__Bacteria;p__Actinobacteria;c__Actinobacteria;o__Bifidobacteriales;f__Bifidobacteriaceae;g__Alloscardovia;s__Bifidobacterium_sp._oral_strain_H6-M4	0	0	0	0	0	0	0	0	0	0	0	0	0	0	0	0	0	0	0	0	0	0	0	0	0	0	0	0	0	0	0	0	0.000151176	0	0
	k__Bacteria;p__Actinobacteria;c__Actinobacteria;o__Bifidobacteriales;f__Bifidobacteriaceae;g__Bifidobacterium	0	0	0	0	0	0	0.000181411	0.000181411	0	0.000453528	0	0	0	0	0	0	0	0	0	0	0	0	0	0	0	0	0	0	0	6.04705e-05	0.000120941	0	0	0	0
	k__Bacteria;p__Actinobacteria;c__Actinobacteria;o__Bifidobacteriales;f__Bifidobacteriaceae;g__Bifidobacterium;s__Bifidobacterium_longum_subsp._longum	0	0	0	0	0	0	0	0	0.000997763	0.000876822	0	0	0	0	0	0	0	0	0	0	0	0	0	0	0	0	0	0	0	0	0	0	0	0	0
	k__Bacteria;p__Actinobacteria;c__Actinobacteria;o__Bifidobacteriales;f__Bifidobacteriaceae;g__Gardnerella;s__Gardnerella_vaginalis_00703Bmash	0	0	0	0	9.07057e-05	0.001542	0.0063494	0.00526093	0.0354357	0.00199553	0.00142106	0	0	0	0.0011187	0	0	0	0	0	0	0	0	0	0	0	0	0	0	0	0	0	0	0	0
	k__Bacteria;p__Actinobacteria;c__Actinobacteria;o__Bifidobacteriales;f__Bifidobacteriaceae;g__Parascardovia;s__Parascardovia_denticolens_F0305	0	0	0	0	0	0	0.000302352	0	0	0	0	0	0	0	0	0	0	0	0	0	0	0	0	0	0	0	0	0	0	0	0	0	0	0	0.000513999
	k__Bacteria;p__Actinobacteria;c__Actinobacteria;o__Bifidobacteriales;f__Bifidobacteriaceae;g__Scardovia;s__Scardovia_wiggsiae_F0424	0	0	0	0	0	0	0	0	0	0	0	0	0	0	0.000483764	0	0	0	0	0	0	0	0	0	0	0	0	0	0	0	0	0.000302352	0	0	0
	k__Bacteria;p__Actinobacteria;c__Actinobacteria;o__Corynebacteriales;f__Corynebacteriaceae;g__Corynebacterium	0	0	0	0.000362823	0.000211647	0.000544234	0.00220717	0.000513999	0.00151176	0	0.0016327	0.000665175	0.000755881	0.000423293	0.000211647	0.00456552	0.00105823	0	0	0	0.000846586	0.000967527	0.000151176	0.000423293	0.000574469	0.00148153	0.00151176	0	0.00139082	0.000846586	0.00145129	0.00130011	0.000967527	0.000816351	0.00166294
	k__Bacteria;p__Actinobacteria;c__Actinobacteria;o__Corynebacteriales;f__Corynebacteriaceae;g__Corynebacterium_1	0	0	0.00725646	0.0011187	0.000302352	0.0011187	0.00347705	0.0026607	0.0115196	0.00247929	0.00402129	0.00622846	0.0048074	0.000997763	0.00504928	0.00281188	0.00133035	0	0	0	0.00260023	0.00126988	0.0047167	0.00408176	0.000907057	0.00275141	0.00105823	0	0.00181411	0.00120941	0.00136059	0.000604705	0.00272117	0.00235835	0.000907057
	k__Bacteria;p__Actinobacteria;c__Actinobacteria;o__Corynebacteriales;f__Corynebacteriaceae;g__Corynebacterium_1;s__Corynebacterium_kroppenstedtii	0	0	0.023523	0.00405152	0.000453528	0.00432364	0.00281188	0.00290258	0.00399105	0.00202576	0.000513999	0.00399105	0.002056	0.00244905	0.00145129	0.0021467	0.00256999	0.0165991	0	0.0113987	0.00253976	0.000876822	0	0.00229788	0.000846586	0.00302352	0.00217694	0.00991716	0.00208623	0.00130011	0.00181411	0.00350729	0.00208623	0.00247929	0.0037794
	k__Bacteria;p__Actinobacteria;c__Actinobacteria;o__Corynebacteriales;f__Corynebacteriaceae;g__Corynebacterium_1;s__Corynebacterium_massiliense_DSM_45435	0	0	0	0	0	0	0	0	0	0	0	0	0.000846586	0	0	0	0	0	0	0	0	0	0.00396082	0.000907057	0	0	0	0	0	0	0	0	0.000302352	0	0
	k__Bacteria;p__Actinobacteria;c__Actinobacteria;o__Corynebacteriales;f__Corynebacteriaceae;g__Corynebacterium_1;s__Corynebacterium_pseudodiphtheriticum	0	0	0.00698434	0	0	0	0	0	0	0	0.000393058	0.00105823	0	0	0	0	0	0	0	0	0	0	0.0011187	0.00105823	0	0.000302352	0	0	0	0.000151176	0	0	0	0	0
	k__Bacteria;p__Actinobacteria;c__Actinobacteria;o__Corynebacteriales;f__Corynebacteriaceae;g__Corynebacterium_1;s__uncultured_Corynebacterium_sp.	0.0313539	0.0129104	0.00982645	0.00529117	0.00193505	0.00553305	0.0104009	0.00468646	0.0140896	0.0100683	0.00734716	0.0170527	0.00946363	0.00653081	0.00640987	0.00970551	0.0036887	0	0.142106	0.033168	0.0161758	0.0127593	0.0145734	0.00704481	0.00628893	0.00734716	0.00592611	0	0.00665175	0.0118522	0.00668199	0.00441434	0.00725646	0.0110963	0.00934269
	k__Bacteria;p__Actinobacteria;c__Actinobacteria;o__Corynebacteriales;f__Corynebacteriaceae;g__Corynebacterium_1;s__unidentified	0	0	0	0	0	0	0	0.000151176	0.00677269	0	0	0	0.000302352	0	0.000151176	0	0	0	0	0	0	0	0.00136059	0	0	0	0	0	0	0	0	0	0	0	0
	k__Bacteria;p__Actinobacteria;c__Actinobacteria;o__Corynebacteriales;f__Corynebacteriaceae;g__Lawsonella;s__	0	0.0256092	0.0261837	0.00510975	0.00114894	0.00193505	0.00226764	0.00356776	0.015299	0.00426317	0.00689363	0.00807281	0.00535164	0.00347705	0.00208623	0.0064401	0.00232811	0.0297515	0.000453528	0.0286328	0.0101893	0.00414223	0.00184435	0.000725646	0.00244905	0.00556328	0.0047167	0.0146641	0.00260023	0.00607728	0.00486787	0.00432364	0.00559352	0.00568422	0.002056
	k__Bacteria;p__Actinobacteria;c__Actinobacteria;o__Corynebacteriales;f__Corynebacteriaceae;g__Turicella	0	0	0	0.000483764	3.02352e-05	0.000544234	0.00217694	0.000362823	0.00120941	0	0.000755881	0.00142106	0.000665175	0.000483764	0.00190482	0.000907057	0.000665175	0	0	0	0.000665175	0.00435387	0.00178388	0	0.00142106	0.001028	0	0	0.000362823	0.000755881	0.000423293	0.00199553	0.000120941	0.000362823	0
	k__Bacteria;p__Actinobacteria;c__Actinobacteria;o__Corynebacteriales;f__Dietziaceae;g__Dietzia	0	0	0	0	0	0.000574469	0.000483764	0	0.000241882	0	0.000604705	6.04705e-05	0	0	0	0.000453528	0	0	0	0	0	0	0	0	0	0.000181411	0	0	0	0	0	0	0	0.00117917	0
	k__Bacteria;p__Actinobacteria;c__Actinobacteria;o__Corynebacteriales;f__Mycobacteriaceae;g__Mycobacterium	0	0	0	0	0.000120941	0	0	0	6.04705e-05	0	0	0	0	0	0.000272117	0	0	0	0	0	0	0.000937292	0	0	0	9.07057e-05	0	0	0	0.000483764	0.000151176	0.000362823	0	0.00169317	0
	k__Bacteria;p__Actinobacteria;c__Actinobacteria;o__Corynebacteriales;f__Nocardiaceae;g__Gordonia;s__	0	0	0	0	3.02352e-05	0	0.000181411	0.000332588	0	0	0.000151176	0	0.000272117	0	0.000211647	0	0	0	0	0	0	0	0	0	9.07057e-05	0	0	0	0	0.000181411	0	0.000665175	0.000272117	0.00172341	0
	k__Bacteria;p__Actinobacteria;c__Actinobacteria;o__Corynebacteriales;f__Nocardiaceae;g__Rhodococcus;s__Rhodococcus_erythropolis	0	0	0.00861704	0	0	0.000393058	0	0	0.000604705	0	0.000725646	0	0.0204995	0	0.000120941	0.00114894	0	0	0	0	0	0	0	0	0	0.00069541	0	0	0	0	0	0	0	0	0
	k__Bacteria;p__Actinobacteria;c__Actinobacteria;o__Corynebacteriales;f__Nocardiaceae;g__Rhodococcus;s__Rhodococcus_fascians	0	0	0	0	0	0	0.000423293	0	0.000483764	0	0.000393058	0	0	0	0	0	0	0	0	0	0	0	0	0	0	0	0	0	0	0	0	0	0	0	0
	k__Bacteria;p__Actinobacteria;c__Actinobacteria;o__Corynebacteriales;f__Nocardiaceae;g__Rhodococcus;s__Rhodococcus_ruber	0	0	0	0	0	0	0	0	0	0	0	0.000120941	0	0	0	0	0	0	0	0	0	0	0	0	0	0	0	0	0	0	0	0	0	0	0
	k__Bacteria;p__Actinobacteria;c__Actinobacteria;o__Frankiales	0	0	0	0	0	0	0	0	0	0	0	0	0	0	0.000211647	0	0	0	0	0	0	0	0	0	0	0	0	0	0	0	0	0	0	0	0
	k__Bacteria;p__Actinobacteria;c__Actinobacteria;o__Frankiales;f__Acidothermaceae;g__Acidothermus;s__metagenome	0	0	0	0	0	0	0	0	0	0	0	0	0	0	0	0	0	0	0	0	0	0	0	0	0	0	0	0	0	0	0	0	0	0	0.000483764
	k__Bacteria;p__Actinobacteria;c__Actinobacteria;o__Frankiales;f__Acidothermaceae;g__Acidothermus;s__uncultured_soil_bacterium	0	0	0	0	0	0	0	0	0	0.000876822	0	0	0	0	0	0	0	0	0	0	0	0	0	0	0	0	0	0	0	0	0	0	0	0	0
	k__Bacteria;p__Actinobacteria;c__Actinobacteria;o__Frankiales;f__Geodermatophilaceae;g__Blastococcus;s__	0	0	0	0	9.07057e-05	0.00069541	9.07057e-05	0.000907057	6.04705e-05	0	0.000604705	0	0.000120941	0	0.000241882	6.04705e-05	0	0	0	0	0	0	0	0	0	0	0	0	0	0	0	0	0	0	0
	k__Bacteria;p__Actinobacteria;c__Actinobacteria;o__Frankiales;f__Geodermatophilaceae;g__Blastococcus;s__uncultured_Blastococcus_sp.	0	0	0	0	0	0	0	0	9.07057e-05	0	0.000423293	0	0.000211647	0	0	0.000393058	0	0	0	0	0	0	0	0	0	0	0	0	0	9.07057e-05	0	0	0	0	0
	k__Bacteria;p__Actinobacteria;c__Actinobacteria;o__Frankiales;f__Geodermatophilaceae;g__Geodermatophilus	0	0	0	0.000423293	0	0	0	0	0	0	6.04705e-05	0	0	0	0	3.02352e-05	0	0	0	0	0	0	0	0	0	0	0.000513999	0	0	0	0	0.000241882	0.000181411	0	0
	k__Bacteria;p__Actinobacteria;c__Actinobacteria;o__Frankiales;f__Geodermatophilaceae;g__Modestobacter;s__	0	0	0	0	0	0	0	0.000423293	0.000846586	0	3.02352e-05	0	0	0	0.000151176	0	0	0	0	0	0	0	0	0	0	0	0	0	0	0	0	0	0	0	0
	k__Bacteria;p__Actinobacteria;c__Actinobacteria;o__Frankiales;f__Nakamurellaceae;g__Nakamurella	0	0	0	0	0	0	0	0	0	0	0	0	0	0	0	0	0	0	0	0	0	0.00063494	0	0	0	0	0	0	0	0	0	0	0	0	0
	k__Bacteria;p__Actinobacteria;c__Actinobacteria;o__Frankiales;f__Sporichthyaceae;g__hgcI_clade	0	0	0	0	0	0	0	0	0	0	0	0	0	0	0	0	0	0	0	0	0	0	0	0	0	0.000181411	0	0	0	0	0	0	0	0	0
	k__Bacteria;p__Actinobacteria;c__Actinobacteria;o__Frankiales;f__uncultured;g__;s__	0	0	0	0	0	0	0	0	0	0	0.000151176	0	0	0	0.000241882	0	0	0	0	0	0	0	0	0.000907057	0	0	0	0	0	0	0	0	0	0	0
	k__Bacteria;p__Actinobacteria;c__Actinobacteria;o__Micrococcales	0.00178388	0	0	0	0	0	0	0	0	0.000120941	3.02352e-05	0	0.00468646	0	0.000302352	0	0	0	0	0	0	0	0	0	9.07057e-05	0	0.000362823	0	0	0.000181411	0.000211647	0	0	0	0
	k__Bacteria;p__Actinobacteria;c__Actinobacteria;o__Micrococcales;f__Bogoriellaceae;g__Georgenia	0	0	0	0	0	0	0	0	0	9.07057e-05	0	0.000120941	0.00139082	0	0	0	0	0	0	0	0	0	0	0	0	0	0	0	0	0	0	0	0	0	0
	k__Bacteria;p__Actinobacteria;c__Actinobacteria;o__Micrococcales;f__Brevibacteriaceae;g__Brevibacterium	0	0	0.00619822	0.000362823	0.000120941	0.000211647	0.000453528	0.000574469	0.00338635	0	0.000302352	6.04705e-05	0.00571446	0	6.04705e-05	0.000393058	0.000211647	0	0	0	0	0	0.000574469	0.000423293	0.000453528	0.000332588	0.000725646	0	0	0	0.000241882	0.000151176	0.0011187	0.0016327	0.000876822
	k__Bacteria;p__Actinobacteria;c__Actinobacteria;o__Micrococcales;f__Brevibacteriaceae;g__Brevibacterium;s__Brevibacterium_epidermidis	0	0	0.00743787	0.000181411	9.07057e-05	0	0.000362823	0.000151176	0	0	6.04705e-05	0.000453528	0.000453528	0	9.07057e-05	0.000241882	0.000272117	0	0	0	0	0	0.000967527	0.000181411	0.000120941	0.000332588	0.000937292	0	0	0	9.07057e-05	3.02352e-05	0.000181411	0.000272117	0.000151176
	k__Bacteria;p__Actinobacteria;c__Actinobacteria;o__Micrococcales;f__Brevibacteriaceae;g__Brevibacterium;s__Brevibacterium_samyangense	0	0	0	0	0	0	0.000423293	0	0	0	0	0	0	0	0	0	0	0	0	0	0.00145129	0	0	0	0	0	0	0	0	0	0	0	0	0	0
	k__Bacteria;p__Actinobacteria;c__Actinobacteria;o__Micrococcales;f__Dermabacteraceae;g__Brachybacterium;s__	0	0	0	0	0	0.000513999	0	0	0.000574469	0.000755881	0.000241882	0.00105823	0	0	0.000181411	0	0	0	0	0	0	0	0	0.00126988	0	0	0	0	0	0.000151176	0	0.000272117	0.000181411	0.000241882	0
	k__Bacteria;p__Actinobacteria;c__Actinobacteria;o__Micrococcales;f__Dermabacteraceae;g__Dermabacter	0	0	0	0	0	0	0	0	0.000362823	0	0	0	0	0	0.000332588	0	0	0	0	0	0	0	0	0	0	0.000120941	0	0	0	0	0	0	0	0	0
	k__Bacteria;p__Actinobacteria;c__Actinobacteria;o__Micrococcales;f__Dermacoccaceae;g__Dermacoccus;s__	0	0	0.00876822	0	0	0	0	0	0	0	0	0.000272117	0	0	0	0	0	0	0	0	0	0	0	0	0	0	0	0	0	0	0	0	0	0	0
	k__Bacteria;p__Actinobacteria;c__Actinobacteria;o__Micrococcales;f__Intrasporangiaceae;g__Ornithinimicrobium	0.00402129	0	0	0	0	0	0	0	0.000181411	0	0	0	0	0	0	0	0	0	0	0	0	0	0	0	0	0	0	0	0	0	0	0	0	0	0
	k__Bacteria;p__Actinobacteria;c__Actinobacteria;o__Micrococcales;f__Intrasporangiaceae;g__Tetrasphaera;s__	0.000544234	0	0	0	0	0	0.000272117	0	0	9.07057e-05	0	0	0	0	0	0	0	0	0	0	0	0	0	0	3.02352e-05	0	0.000151176	0	0	0	0.000211647	0	0.000483764	0	0
	k__Bacteria;p__Actinobacteria;c__Actinobacteria;o__Micrococcales;f__Microbacteriaceae	0	0	0	0	0	0	0	0	9.07057e-05	0	0	0	0.000241882	0	0.000241882	0	0.000513999	0	0	0	0	0	0	0	0	0	0	0	0	9.07057e-05	0	9.07057e-05	0	0	0
	k__Bacteria;p__Actinobacteria;c__Actinobacteria;o__Micrococcales;f__Microbacteriaceae;g__Microbacterium	0	0.000997763	0.00272117	0	3.02352e-05	0.000241882	0.000181411	0	0.000362823	0	0.000453528	0	0	0	6.04705e-05	0.00123964	6.04705e-05	0	0	0	0	9.07057e-05	0	0	0	0.000302352	0	0	0.00063494	0	3.02352e-05	0.000151176	0.000120941	0	0
	k__Bacteria;p__Actinobacteria;c__Actinobacteria;o__Micrococcales;f__Microbacteriaceae;g__Parafrigoribacterium;s__	0	0.00126988	0	0	0	0.000211647	0	0	0.000211647	6.04705e-05	0	0	0	0.000423293	0	0.000181411	0.000181411	0	0	0	0	0.0011187	0	0	0	0.000302352	0	0	0	0	9.07057e-05	0.000604705	0	0	0
	k__Bacteria;p__Actinobacteria;c__Actinobacteria;o__Micrococcales;f__Microbacteriaceae;g__Rathayibacter	0	0	0	0	0	0	0	0	0	0	0	0	0	0	0.000151176	0	0	0	0	0	0	0	0	0	0	0	0	0	0	0	0	0	0	0	0
	k__Bacteria;p__Actinobacteria;c__Actinobacteria;o__Micrococcales;f__Micrococcaceae	0.000151176	0	6.04705e-05	0	6.04705e-05	0	0	0	0.00139082	0	0	0	0.00063494	0	0	0.000393058	9.07057e-05	0	0.000120941	0	0	0	3.02352e-05	0	0.000937292	3.02352e-05	0.000513999	0.000211647	3.02352e-05	0	0.000211647	3.02352e-05	0	0	3.02352e-05
	k__Bacteria;p__Actinobacteria;c__Actinobacteria;o__Micrococcales;f__Micrococcaceae;g__Arthrobacter	0	0	0	0	3.02352e-05	0	0	0	0.000453528	0	0.000332588	0	0	0	0	0	0	0	0	0	0	0	0	0	0	0	0	0	0	0	0	0	0	0.00130011	0
	k__Bacteria;p__Actinobacteria;c__Actinobacteria;o__Micrococcales;f__Micrococcaceae;g__Arthrobacter;s__Arthrobacter_sp.	0	0	0	0	0	0	0	0.00308399	0	0.000574469	0	0	0	0	0.000181411	0.000393058	0.000393058	0	0	0	0	0	0	0	0.000302352	0.000574469	0	0	0	0.000362823	6.04705e-05	0.000332588	0.000302352	0	0.000393058
	k__Bacteria;p__Actinobacteria;c__Actinobacteria;o__Micrococcales;f__Micrococcaceae;g__Kocuria	0.0165689	0.00792163	0.0118522	0.00169317	6.04705e-05	0	0.00166294	0.00359799	0.00296305	0.000302352	6.04705e-05	0.000574469	0.00223741	0.00365846	0.000241882	0.00105823	0	0	0	0	0.0011187	0.00117917	0.000544234	0	0.000876822	0.000876822	0.00145129	0.0242184	0.000151176	0.0021467	0	0.000423293	0.000362823	0	0.000997763
	k__Bacteria;p__Actinobacteria;c__Actinobacteria;o__Micrococcales;f__Micrococcaceae;g__Kocuria;s__Kocuria_kristinae	6.04705e-05	0.00344682	0.00383987	0	0	0	3.02352e-05	0	0	0	0.000151176	3.02352e-05	0	0	0	0	0	0	0	0	0	0	0	0	0	0	0	9.07057e-05	0	0	0	0	0	0	0
	k__Bacteria;p__Actinobacteria;c__Actinobacteria;o__Micrococcales;f__Micrococcaceae;g__Micrococcus;s__Micrococcus_luteus	0.0277559	0	0.0125476	0.000816351	6.04705e-05	0.000907057	0.001028	0.000181411	0.002056	0.000181411	0.000997763	0	0.00383987	0	0.000755881	0.00520046	0.00199553	0	0.00855657	0	0	0.00117917	0.00332588	0.00063494	0.000423293	0.00211647	0	0.00683316	0.000907057	0.000453528	0.00232811	0.00114894	0.000393058	0.000423293	0.00148153
	k__Bacteria;p__Actinobacteria;c__Actinobacteria;o__Micrococcales;f__Micrococcaceae;g__Nesterenkonia	0	0	0	0.000151176	0	0	0	0	0	0	0	0	0	0	0	0	0	0	0	0	0	3.02352e-05	0	0	0	0	0	0.00459575	0	6.04705e-05	0	0	0	0	0
	k__Bacteria;p__Actinobacteria;c__Actinobacteria;o__Micrococcales;f__Micrococcaceae;g__Rothia;s__	0.00628893	0	0.021588	0.00450505	0.000997763	0.00834492	0.00396082	0.00390034	0.00946363	0.0069541	0.00474693	0.00786116	0.00731693	0.0032654	0.00314446	0.00459575	0.00435387	0.0224043	0	0	0.00495858	0.00414223	0.00897986	0.00904033	0.00444458	0.00544234	0.00290258	0	0.00468646	0.00553305	0.00459575	0.00492834	0.00659128	0.00770998	0.00683316
	k__Bacteria;p__Actinobacteria;c__Actinobacteria;o__Micrococcales;f__Sanguibacteraceae;g__Sanguibacter;s__Sanguibacter_inulinus	0	0	0	0	0	0	0	0	0	0	0	0	0	0	0	0	0	0	0	0	0	0	0	0	0	0	0	0	0	0	0	0	0	0	0.000120941
	k__Bacteria;p__Actinobacteria;c__Actinobacteria;o__Micromonosporales;f__Micromonosporaceae	0	0.00804257	0	0	0	0	0	0	0	0	0	0	0	0	0	0	0	0	0	0	0	0	0	0	0	0	0	0	0	3.02352e-05	0	0	0	0	0.000483764
	k__Bacteria;p__Actinobacteria;c__Actinobacteria;o__Propionibacteriales;f__Nocardioidaceae	0	0.00263047	0	0	0	0.000544234	0	0	0	0	0	0	0	0	0.000211647	0	0	0	0	0	0	0	0	0	0	0	0	0	0.000120941	3.02352e-05	0.000362823	0	0	0	0
	k__Bacteria;p__Actinobacteria;c__Actinobacteria;o__Propionibacteriales;f__Nocardioidaceae;g__Aeromicrobium;s__	0	0	0	0	0	0	0	0	0	0	0	0	0	0	0	0	0	0	0	0.00943339	0	0	0	0	0	0	0	0	0	0.000151176	0	0	0	0	0
	k__Bacteria;p__Actinobacteria;c__Actinobacteria;o__Propionibacteriales;f__Nocardioidaceae;g__Nocardioides;s__	0	0.0135151	0	0	0	0.000453528	0	0	0.000483764	0	0.000241882	0.000362823	0	0	0.000483764	0.00063494	0	0	0.0309004	0	0	0	0.000725646	0	9.07057e-05	0.000272117	0	0.00526093	0.000302352	0.000423293	0.000755881	0	0	0	0.000967527
	k__Bacteria;p__Actinobacteria;c__Actinobacteria;o__Propionibacteriales;f__Propionibacteriaceae	0	0	0	0	0	0	0	0	0	0	0	0	0	0	0	0	0	0	0	0	0	0	0	0	0	0	0	0	0	0	0	0.000181411	0	0	0
	k__Bacteria;p__Actinobacteria;c__Actinobacteria;o__Propionibacteriales;f__Propionibacteriaceae;g__Cutibacterium	0.168017	0.118159	0.119157	0.0674246	0.0165689	0.0831771	0.104584	0.0875008	0.160005	0.0715366	0.107789	0.0925198	0.107396	0.0940618	0.0498579	0.0940316	0.0501602	0.27508	0.229455	0.238919	0.193415	0.0922477	0.0499184	0.0753764	0.0575376	0.0641592	0.0810909	0.162696	0.0609845	0.0975086	0.0649755	0.104735	0.0730483	0.0851726	0.062466
	k__Bacteria;p__Actinobacteria;c__Actinobacteria;o__Propionibacteriales;f__Propionibacteriaceae;g__Cutibacterium;s__Propionibacterium_sp._KPL1844	0.0133035	0	0.0127895	0.010794	0.001028	0.00749834	0.00441434	0.00241882	0.00320493	0.00713551	0.00731693	0.00380964	0.0139384	0.00453528	0.00190482	0.00556328	0.00181411	0	0	0	0.0800024	0.00495858	0.00423293	0.00411199	0.00498881	0.00166294	0.00831469	0.00734716	0.00387011	0.0036887	0.00347705	0.00523069	0.00296305	0.00341658	0.001028
	k__Bacteria;p__Actinobacteria;c__Actinobacteria;o__Propionibacteriales;f__Propionibacteriaceae;g__Cutibacterium;s__Propionibacterium_sp._KPL2000	6.04705e-05	0	3.02352e-05	0.000876822	3.02352e-05	0.0011187	0.000876822	0	0	0.00069541	0.000453528	0.000483764	0.00063494	0.000665175	0.000725646	0.00202576	0	0	0	0	0.000423293	0	0.00069541	0	0	0.000302352	3.02352e-05	0	0.000151176	0.000151176	0	0	0	0	0
	k__Bacteria;p__Actinobacteria;c__Actinobacteria;o__Propionibacteriales;f__Propionibacteriaceae;g__Friedmanniella;s__	0	0	0	0	0	0	0	0	0.000362823	0	0	0	0	0	0	0	0	0	0	0	0	0	0.00114894	0	0	0	0	0	0	0	0	0	0	0	0
	k__Bacteria;p__Actinobacteria;c__Actinobacteria;o__Propionibacteriales;f__Propionibacteriaceae;g__Microlunatus;s__	0	0.00970551	0	0	0	0	0	0	0	0	0.000211647	0	0	0	0	0	0	0	0	0	0	0	0	0	0	0	0.00151176	0	0	0.000120941	0	0	0	0	0
	k__Bacteria;p__Actinobacteria;c__Actinobacteria;o__Propionibacteriales;f__Propionibacteriaceae;g__Propioniciclava;s__	0	0	0	0	0	0	0	0	0	0	0	0	0	0	0	0	0	0	0	0	0.000423293	0	0	0	0	0	0	0	0	0	0	0	0	0	0
	k__Bacteria;p__Actinobacteria;c__Actinobacteria;o__Propionibacteriales;f__Propionibacteriaceae;g__Pseudopropionibacterium;s__	0	0	0	0	0	0	0	0	0	0	0	0	0	0	0	0	0	0	0	0	0.000846586	0	0	0	0	0	0	0	0	0	0	0	0.000241882	0	0
	k__Bacteria;p__Actinobacteria;c__Actinobacteria;o__Propionibacteriales;f__Propionibacteriaceae;g__Tessaracoccus;s__	0	0	0	0	3.02352e-05	0	3.02352e-05	0	0	0	0	0	0	0	0	0	0	0	0	0	0	0	0	0	0	0.000241882	0	0	0	0	0	0	0	0	0
	k__Bacteria;p__Actinobacteria;c__Actinobacteria;o__Pseudonocardiales;f__Pseudonocardiaceae;g__Actinomycetospora	0	0	0	0	0	0	0	0	0.000272117	0	0	0	0	0	0	0	0.000241882	0	0	0	0	0	0	0	0	0.000302352	0.000241882	0	0.000181411	0	0.000120941	0	0	0	0
	k__Bacteria;p__Actinobacteria;c__Actinobacteria;o__Pseudonocardiales;f__Pseudonocardiaceae;g__Actinophytocola;s__	0	0	0	0	0	0	0	0	0	0	0	0.000151176	0	0	0	0	0	0	0	0	0	0	0	0	0	0	0	0	0	9.07057e-05	0	0	0.000211647	0	0
	k__Bacteria;p__Actinobacteria;c__Actinobacteria;o__Pseudonocardiales;f__Pseudonocardiaceae;g__Pseudonocardia;s__	0	0	0	0	0	0	0	0	0	0	0	0	0	0	0	0	0	0	0	0	0	0	0	0	0.000302352	0	0	0	0	0	0	0	0	0	0
	k__Bacteria;p__Actinobacteria;c__Actinobacteria;o__Streptomycetales;f__Streptomycetaceae;g__Streptomyces;s__Streptomyces_albus	0	0.036373	0	0	0	0	0	0	0	0	0	0	0	0	0	0	0	0	0	0	0	0	0	0	0	0	0	0	0	0	0	0	0	0	0
	k__Bacteria;p__Actinobacteria;c__Coriobacteriia;o__Coriobacteriales;f__Atopobiaceae	0	0	0	0	0	0	0	0	0	0	0	0	0	0	0	0	0	0	0	0	0	0	0	0	0	0	0	0	0	0	0	0	0	0.000907057	0
	k__Bacteria;p__Actinobacteria;c__Coriobacteriia;o__Coriobacteriales;f__Atopobiaceae;g__Atopobium	0	0	0	0.000302352	6.04705e-05	0.000755881	3.02352e-05	0.000513999	0.000755881	0	0	0.000211647	0.000272117	0	0.00151176	0	0.000181411	0	0	0	0	0	0.000151176	0.000483764	0.000453528	9.07057e-05	0.00172341	0	0.00148153	0.000120941	0.000211647	0.000453528	6.04705e-05	0.000423293	0
	k__Bacteria;p__Actinobacteria;c__Coriobacteriia;o__Coriobacteriales;f__Atopobiaceae;g__Olsenella;s__	0	0	0	0.000393058	3.02352e-05	0	0.000241882	0	0	0	0.000211647	0.000181411	0.000362823	0	0.000211647	0	0.000393058	0	0	0	0.000755881	0	0	0.000423293	0	0	0	0	0	9.07057e-05	3.02352e-05	0	0.000151176	0	0.000332588
	k__Bacteria;p__Actinobacteria;c__Coriobacteriia;o__Coriobacteriales;f__Coriobacteriaceae;g__Collinsella;s__	0	0	0	0	0	0	0.000272117	0	0	0	0	0	0	0	0	0	0	0	0	0	0	0	0	0	0.000816351	0	0	0	0	0	0	0	0	0	0
	k__Bacteria;p__Actinobacteria;c__Coriobacteriia;o__Coriobacteriales;f__Eggerthellaceae;g__DNF00809;s__Coriobacteriales_bacterium_DNF00809	0	0	0	0	0	0.000907057	0	0	0.001028	0	0	0	0	0	0	0	0	0	0	0	0	0	0	0	0	0	0	0	0	0	0	0	0	0	0
	k__Bacteria;p__Actinobacteria;c__MB-A2-108	0	0	0	0	0	0	0	0	0	0	0	0	0	0	0	0	0	0	0	0	0	0.000574469	0	0	0	0	0	0	0	0	0	0	0	0	0
	k__Bacteria;p__Actinobacteria;c__Rubrobacteria;o__Rubrobacterales;f__Rubrobacteriaceae;g__Rubrobacter;s__Rubrobacter_xylanophilus_DSM_9941	0	0.0078914	0	0	0	0	0	0.000846586	6.04705e-05	0.000120941	0.000393058	0	6.04705e-05	0.000544234	0	0	0.000120941	0	0.0121848	0.0137873	0	0	9.07057e-05	0	0	0	0	0	0	0.000120941	3.02352e-05	0.000272117	0	0	0
	k__Bacteria;p__Actinobacteria;c__Thermoleophilia;o__Gaiellales	0	0	0	0	0	0	9.07057e-05	0	0	0	0	0	0	0	0	0	0	0	0	0	0	0	0	0	0	0	0	0	0	0	0	0	0	0	0
	k__Bacteria;p__Actinobacteria;c__Thermoleophilia;o__Gaiellales;f__Gaiellaceae;g__Gaiella;s__	0	0	0	0	0	0	0	0	0	0.000786116	0	0	0	0	0	0	0.000302352	0	0	0	0	0	0	0	0	0	0	0	0	0	0	0	0	0	0
	k__Bacteria;p__Actinobacteria;c__Thermoleophilia;o__Gaiellales;f__uncultured;g__;s__	0	0	0	0	0	0	0	0	0	0	0	0	0	0	0	0	0	0	0	0	0	0	0	0	0	0	0	0	0	0	0.000151176	0	0	0	0
	k__Bacteria;p__Actinobacteria;c__Thermoleophilia;o__Solirubrobacterales;f__67-14;g__;s__	0	0	0	0.000483764	0	0	0	0.000272117	0.000302352	0	0	0	0	0	0	0	0	0	0	0	0	0.000423293	0	0	0	0	0	0	0	0	0.000151176	0	0	0	0.000574469
	k__Bacteria;p__Actinobacteria;c__Thermoleophilia;o__Solirubrobacterales;f__67-14;g__uncultured_actinobacterium;s__uncultured_actinobacterium	0	0	0	0	0	0	0	0	0	0	0	0	0	0	0	0	0	0	0	0	0	0	0	0	0	0.000241882	0	0	0	0	0	0	0	0	0
	k__Bacteria;p__Actinobacteria;c__Thermoleophilia;o__Solirubrobacterales;f__Solirubrobacteraceae;g__Patulibacter;s__Patulibacter_minatonensis	0	0	0	0	0	0	0	0	0	0	0	0	0	0	0	0	0	0	0	0	0	0	0	0	0	0	0	0	0	0	0	0	0	0	0.000362823
	k__Bacteria;p__Actinobacteria;c__Thermoleophilia;o__Solirubrobacterales;f__Solirubrobacteraceae;g__Solirubrobacter;s__	0	0	0	6.04705e-05	0	0	0	0	0.000241882	0	0	0	0	0	0	0	0	0	0	0	0	0	0	0	0	0	0	0	0	0	0	0	0	0	0
	k__Bacteria;p__Actinobacteria;c__Thermoleophilia;o__uncultured;f__;g__;s__	0	0	0	0	0	0	0	0	0	0	0	0	0	0	0	0	0	0	0	0	0.00169317	0	0	0	0	0	0	0	0	0	0	0	0	0	0
	k__Bacteria;p__Armatimonadetes;c__Fimbriimonadia;o__Fimbriimonadales;f__Fimbriimonadaceae	0	0	0	0	0	0	0	0	0	0	0	0	0	0	0	0	0	0	0	0	0	0	0	0	0	0	0.000967527	0	0	0	0	0	0	0	0
	k__Bacteria;p__Bacteroidetes;c__Bacteroidia	0	0	0	0	0	0	0	0	0	0	0	0	0.000241882	0	0	0	0	0	0	0	0	0	0	0	0	0	0	0	0	0	0	0	0	0	0
	k__Bacteria;p__Bacteroidetes;c__Bacteroidia;o__Bacteroidales;f__Bacteroidaceae;g__Bacteroides	0	0.01028	0	0	9.07057e-05	0	0	0	9.07057e-05	0.0169015	6.04705e-05	0	0	0	0	0	0	0	0	0	0	0	0	0	0.000211647	0.000181411	0	0	0	3.02352e-05	0	0	0	0	0
	k__Bacteria;p__Bacteroidetes;c__Bacteroidia;o__Bacteroidales;f__Bacteroidaceae;g__Bacteroides;s__Bacteroides_thetaiotaomicron	0	0	0	0	6.04705e-05	0	0	0	0	0.000272117	0	0	0	0	0	0	0	0	0	0	0	0	0	0	0	6.04705e-05	0	0	0	0	0	0	0	0	0
	k__Bacteria;p__Bacteroidetes;c__Bacteroidia;o__Bacteroidales;f__Bacteroidaceae;g__Bacteroides;s__uncultured_Bacteroides_sp.	0	0	0	0	0	0	0	0	0	0	0	0	0	0	0	0	0	0	0	0	0	0	0	0	0.000181411	9.07057e-05	0	0	0	0	0	0	0	0	0
	k__Bacteria;p__Bacteroidetes;c__Bacteroidia;o__Bacteroidales;f__Bacteroidales_Incertae_Sedis;g__Phocaeicola;s__Phocaeicola_abscessus_CCUG_55929	0	0	0	0	0	0	0	0	0	0	0	0	0	0	0	0	0	0	0	0	0	0	0.000211647	0	0	0	0	0	0	0	0	0	0	0	0
	k__Bacteria;p__Bacteroidetes;c__Bacteroidia;o__Bacteroidales;f__Dysgonomonadaceae;g__Proteiniphilum;s__Porphyromonadaceae_bacterium_NLAE-zl-C104	0	0	0	0	0.000120941	0	0.000211647	0.000302352	0	0	0	0	0	0	0	0	0	0	0	0	0	0	0	0	0	0	0	0	0	0	0	0	0	0	0
	k__Bacteria;p__Bacteroidetes;c__Bacteroidia;o__Bacteroidales;f__F082	0	0	0	0.000272117	6.04705e-05	0	0	0	0	0.000513999	0	0	0	0	0	0	0	0	0	0	0.000755881	0	0	0	0	0	0.000816351	0	0.000302352	0.000272117	0.000332588	0.000423293	0.000332588	0.000725646	0
	k__Bacteria;p__Bacteroidetes;c__Bacteroidia;o__Bacteroidales;f__Paludibacteraceae;g__F0058	0	0	0	0	0	0	0	0.000181411	0	0	0	0	0	0	0	0	0	0	0	0	0	0	0	0	0	0	0	0	0	0	0	0.000211647	0	0.000483764	0
	k__Bacteria;p__Bacteroidetes;c__Bacteroidia;o__Bacteroidales;f__Porphyromonadaceae;g__Porphyromonas;s__	0	0	0	0.000332588	0.000120941	0.00108847	0.000483764	0.000393058	0.000755881	0.000241882	0.000272117	0.000362823	0.000211647	0	3.02352e-05	0.000241882	0.00063494	0	0	0	0	0	0.000302352	0.00148153	0.000120941	0.000181411	0	0	0	0.000423293	0.000393058	0.000513999	0.000967527	0	0.000967527
	k__Bacteria;p__Bacteroidetes;c__Bacteroidia;o__Bacteroidales;f__Porphyromonadaceae;g__Porphyromonas;s__Porphyromonas_endodontalis	0	0	0	0.0168108	0.00459575	0.0267279	0.0177178	0.0129104	0.0103404	0.0238556	0.0197436	0.0233114	0.0165991	0.0236742	0.00628893	0.0222531	0.0148153	0	0	0	0.0172946	0.0180202	0.0192901	0.0328052	0.0194715	0.0240672	0.0315958	0	0.0272722	0.022102	0.0238254	0.0274536	0.0270303	0.0295096	0.0250348
	k__Bacteria;p__Bacteroidetes;c__Bacteroidia;o__Bacteroidales;f__Porphyromonadaceae;g__Porphyromonas;s__Porphyromonas_gingivalis_TDC60	0.00187458	0	0	0.0429643	0.00937292	0.0497672	0.0376731	0.0209228	0.0182923	0.0241277	0.0273629	0.0464715	0.0346798	0.0284211	0.0130011	0.0348915	0.0225857	0	0	0	0.0247324	0.0396686	0.0330169	0.0420874	0.0277559	0.0373103	0.033682	0	0.037794	0.0406664	0.0485275	0.0433573	0.0567818	0.0418456	0.0378847
	k__Bacteria;p__Bacteroidetes;c__Bacteroidia;o__Bacteroidales;f__Porphyromonadaceae;g__Porphyromonas;s__Porphyromonas_sp._HMSC065F10	0	0	0	0	0	0	0	0	0	0	0	0	0	0	0	0	0	0	0	0	0	0	0	0	0	0	0.00133035	0	0	0.000181411	0	0	0	0	0
	k__Bacteria;p__Bacteroidetes;c__Bacteroidia;o__Bacteroidales;f__Porphyromonadaceae;g__Porphyromonas;s__unidentified	0	0	0	0	0	0	0	0	0.000483764	0	0	0	0.000302352	0	0	0	0	0	0	0	0	0	0	0	0	0	0	0	0	0	0	0	0	0	0
	k__Bacteria;p__Bacteroidetes;c__Bacteroidia;o__Bacteroidales;f__Prevotellaceae	0	0	0	0.000786116	0	9.07057e-05	0.000211647	3.02352e-05	0	3.02352e-05	0	0.000332588	0	3.02352e-05	0	0.000211647	0	0	0	0	3.02352e-05	0.000181411	0.00069541	0	0	9.07057e-05	0.000120941	0	6.04705e-05	0.000120941	0	9.07057e-05	6.04705e-05	0.000120941	0
	k__Bacteria;p__Bacteroidetes;c__Bacteroidia;o__Bacteroidales;f__Prevotellaceae;g__Alloprevotella;s__	0.00126988	0.000604705	0	0.0101893	0.00157223	0.0117917	0.00795187	0.0048074	0.00447481	0.0101893	0.00982645	0.00783092	0.00653081	0.0142106	0.0047167	0.0110359	0.00399105	0	0	0	0.01028	0.00613775	0.00897986	0.0100986	0.00550281	0.0104009	0.00973574	0	0.00767975	0.0104916	0.0078914	0.00752857	0.00795187	0.00758904	0.00934269
	k__Bacteria;p__Bacteroidetes;c__Bacteroidia;o__Bacteroidales;f__Prevotellaceae;g__Alloprevotella;s__uncultured_Bacteroidetes_bacterium	0	0	0	0.00120941	0.000151176	0.00123964	0.00145129	0.000362823	0.000665175	0.00136059	0.000604705	0.000937292	0.000846586	0.000513999	0.00151176	0.00223741	0	0	0	0	0.00456552	0.000423293	0.00145129	0.00272117	0.00126988	0.00136059	0.00272117	0	0.00169317	0.00139082	0.00114894	0.001542	0.00157223	0	0.00208623
	k__Bacteria;p__Bacteroidetes;c__Bacteroidia;o__Bacteroidales;f__Prevotellaceae;g__Prevotella;s	0.000846586	0	0.000665175	0.0129104	0.0042934	0.0174457	0.0113684	0.0125779	0.00846586	0.0152083	0.0108242	0.0184435	0.0137873	0.014392	0.00752857	0.0209832	0.00734716	0.00734716	0	0	0.00973574	0.0123057	0.00846586	0.0169922	0.00994739	0.0135454	0.015299	0	0.0137873	0.0134849	0.013243	0.0192901	0.0157223	0.0197738	0.015299
	k__Bacteria;p__Bacteroidetes;c__Bacteroidia;o__Bacteroidales;f__Prevotellaceae;g__Prevotella;s__Chlamydia_trachomatis	0	0	0	0	0	0	0.000241882	0	0.00196529	0.000907057	0	0	0.000393058	0	0	0	0	0	0	0	0	0	0	0	0	0	0	0	0	0	0	0	0	0	0
	k__Bacteria;p__Bacteroidetes;c__Bacteroidia;o__Bacteroidales;f__Prevotellaceae;g__Prevotella;s__Prevotella_bivia_DSM_20514	0	0	0	0	0	0	0	0	0.000362823	0	0.000211647	0	0	0	0	0	0	0	0	0	0	0	0	0	0	0	0	0	0	0	0	0	0	0	0
	k__Bacteria;p__Bacteroidetes;c__Bacteroidia;o__Bacteroidales;f__Prevotellaceae;g__Prevotella;s__Prevotella_buccalis_DNF00853	0	0	0	0	0	0	0	0	0	0	0	0	0	0	0	0	0.000483764	0	0	0	0	0	0	0	0	0	0	0	0	0	0	0	0	0	0
	k__Bacteria;p__Bacteroidetes;c__Bacteroidia;o__Bacteroidales;f__Prevotellaceae;g__Prevotella;s__Prevotella_disiens_JCM_6334_=_ATCC_29426	0	0	0	0	0	0	0.000272117	0	0.00202576	0	0	0	0	0	0	0	0	0	0	0	0	0	0	0	0	0	0	0	0	0	0	0	0	0	0
	k__Bacteria;p__Bacteroidetes;c__Bacteroidia;o__Bacteroidales;f__Prevotellaceae;g__Prevotella;s__Prevotella_nigrescens_CC14M	3.02352e-05	0	0	0.001542	0.000332588	0.00148153	0.000755881	0.000997763	0.000302352	0.0021467	0.000574469	0.000332588	0.000755881	0.00142106	0.000967527	0.000483764	0.000755881	0	0	0	0.00120941	0	0.00332588	0.000120941	0.000786116	0.00145129	0.00223741	0	0.00211647	0.00130011	0.00172341	0.000967527	0.000997763	0.000151176	0.00208623
	k__Bacteria;p__Bacteroidetes;c__Bacteroidia;o__Bacteroidales;f__Prevotellaceae;g__Prevotella;s__Prevotella_oralis_HGA0225	0	0	0	0	0.000120941	0.000181411	0	0.000241882	0	0	0	0	0.000907057	0	0	0.000181411	0	0	0	0	0	0	0	0.000997763	0.000151176	0	0	0	0	0.000211647	0.000151176	0	0	0	0
	k__Bacteria;p__Bacteroidetes;c__Bacteroidia;o__Bacteroidales;f__Prevotellaceae;g__Prevotella;s__Prevotella_sp._oral_taxon_299_str._F0039	0	0	0	0.00250952	0.000362823	0.00362823	0.00157223	0.00166294	0.000604705	0.00063494	0.00123964	0.00211647	0.000876822	0.00117917	0.00069541	0.00126988	0.00105823	0	0	0	0.00172341	0.00374917	0.00538187	0.00187458	0.00160247	0.000876822	0.000907057	0	0.00444458	0.0021467	0.00120941	0.000907057	0.0016327	0.001028	0.00353752
	k__Bacteria;p__Bacteroidetes;c__Bacteroidia;o__Bacteroidales;f__Prevotellaceae;g__Prevotella_1;s__unidentified	0.00786116	0	0	0.00510975	0.000876822	0.0064401	0.00441434	0.00517022	0.00184435	0.0042934	0.00423293	0.00399105	0.00535164	0.00919151	0.00184435	0.00517022	0.00184435	0	0	0	0.0011187	0.00341658	0.00402129	0.00640987	0.0048074	0.00432364	0.00486787	0	0.00529117	0.00483764	0.00541211	0.00462599	0.00359799	0.00616799	0.0048074
	k__Bacteria;p__Bacteroidetes;c__Bacteroidia;o__Bacteroidales;f__Prevotellaceae;g__Prevotella_2;s__	0	0	0	0.00181411	0.000181411	0.00108847	0.00181411	0.000544234	0.00120941	0.00211647	0.000967527	0.00133035	0.00181411	0.00133035	0.000393058	0.000544234	0.00108847	0	0	0	0.000544234	0.00145129	0	0.000544234	0.000846586	0.00287235	0.00314446	0	0.0016327	0.00184435	0.00114894	0.000755881	0.00105823	0.00169317	0.00435387
	k__Bacteria;p__Bacteroidetes;c__Bacteroidia;o__Bacteroidales;f__Prevotellaceae;g__Prevotella_2;s__Prevotella_sp._oral_clone_IK053	0	0	0	0	0	0	0.000151176	0	0	0	0.000211647	0	0	0	0	0	0	0	0	0	0	0	0.000483764	0	0	0	0	0	0	0	3.02352e-05	0	0	0	0.000151176
	k__Bacteria;p__Bacteroidetes;c__Bacteroidia;o__Bacteroidales;f__Prevotellaceae;g__Prevotella_2;s__Prevotella_sp._oral_taxon_781	0	0	0	0	0	0	0.000120941	0	0	0	0.000120941	0	0	0	0	0	0	0	0	0	0	0	0	0	0	0	0	0	0	0	0	0	9.07057e-05	0	0
	k__Bacteria;p__Bacteroidetes;c__Bacteroidia;o__Bacteroidales;f__Prevotellaceae;g__Prevotella_6;s__	0	0	0	0.00604705	0.00133035	0.00408176	0.00559352	0.00217694	0.00344682	0.00780069	0.00474693	0.00698434	0.00529117	0.0042934	0.00196529	0.00486787	0.00244905	0	0	0	0.00441434	0.00220717	0.00828445	0.0037794	0.00362823	0.00408176	0.00468646	0	0.00447481	0.00562375	0.00462599	0.00390034	0.00477717	0.00604705	0.00592611
	k__Bacteria;p__Bacteroidetes;c__Bacteroidia;o__Bacteroidales;f__Prevotellaceae;g__Prevotella_7;s__	0.00925198	0.00967527	0.00538187	0.0453226	0.010794	0.0412106	0.033289	0.0331983	0.0299026	0.0377033	0.0317772	0.0393663	0.0396384	0.0495858	0.0176876	0.0500998	0.0265768	0.0336216	0	0	0.0279978	0.041513	0.0678176	0.0465018	0.0307795	0.0436899	0.048074	0	0.0548769	0.0375824	0.0405152	0.0426921	0.046532	0.0467437	0.0485578
	k__Bacteria;p__Bacteroidetes;c__Bacteroidia;o__Bacteroidales;f__Prevotellaceae;g__Prevotella_7;s__Prevotella_baroniae_DSM_16972_=_JCM_13447	0	0	0	0	9.07057e-05	3.02352e-05	0.000665175	9.07057e-05	0	0	0.000241882	0	0	0.000423293	0	0.000816351	0	0	0	0	0	0.000423293	0.00123964	0	0.000362823	0	0	0	0	0.000181411	0.000272117	0.00063494	0	0	0.000574469
	k__Bacteria;p__Bacteroidetes;c__Bacteroidia;o__Bacteroidales;f__Prevotellaceae;g__Prevotella_7;s__Prevotella_dentalis_DSM_3688	0	0	0	0.000513999	0.000241882	0.00126988	0.000574469	0.00069541	0.000755881	0.000483764	0.000907057	0.000937292	0.000997763	0.00142106	0.000544234	0.000544234	0.000272117	0	0	0	0	0.000665175	0.000241882	0.000362823	0.000846586	0.000937292	0.00332588	0	0.000665175	0.00063494	0.000997763	0.00108847	0.00120941	0.000483764	0.000241882
	k__Bacteria;p__Bacteroidetes;c__Bacteroidia;o__Bacteroidales;f__Prevotellaceae;g__Prevotella_7;s__Prevotella_denticola_DSM_20614_=_JCM_13449	0	0	0	0.00432364	0.00105823	0.00250952	0.00414223	0.00504928	0.00281188	0.00435387	0.00501905	0.00323517	0.00290258	0.00450505	0.00217694	0.00495858	0.00235835	0	0	0	0.00529117	0.00858681	0.00329564	0.00256999	0.0036887	0.00474693	0.00405152	0	0.00311423	0.00423293	0.00477717	0.00299329	0.00586563	0.00698434	0.00589587
	k__Bacteria;p__Bacteroidetes;c__Bacteroidia;o__Bacteroidales;f__Prevotellaceae;g__Prevotella_7;s__Prevotella_genomosp._P8_oral_clone_MB3_P13	0	0	0	0	0	0.000211647	0	0	0	0	0	0	0	0	0	0	0	0	0	0	0	0	0	0	0	0	0	0	0	0	0	0	0	0	0
	k__Bacteria;p__Bacteroidetes;c__Bacteroidia;o__Bacteroidales;f__Prevotellaceae;g__Prevotella_7;s__Prevotella_pleuritidis_JCM_14110	0	0	0	0.000120941	0	0	0	0	0	0	0	0	0	0	0	0	0	0	0	0	0	0	0	0	0	0	0	0	0	0	0	0	0	0	0
	k__Bacteria;p__Bacteroidetes;c__Bacteroidia;o__Bacteroidales;f__Prevotellaceae;g__Prevotella_7;s__Prevotella_sp._E7_34	0	0	0	0	0	0	0	0	0	0	0	0.000241882	0	0	0	0	0	0	0	0	0	0	0	0	0.000181411	0	0	0	0	0	0	0	9.07057e-05	0	0.000241882
	k__Bacteria;p__Bacteroidetes;c__Bacteroidia;o__Bacteroidales;f__Prevotellaceae;g__Prevotella_7;s__Prevotella_sp._oral_clone_BR014	0	0	0	0.00120941	3.02352e-05	0.000665175	9.07057e-05	6.04705e-05	0.00063494	0.000181411	0	0.000967527	0.000151176	0.000755881	0.000332588	0.000181411	0.000151176	0	0	0	0	0	0.000120941	0	0.000453528	0.00133035	0	0	0.000513999	0.00108847	0.000211647	0.000181411	0.000181411	0.0011187	0.000544234
	k__Bacteria;p__Bacteroidetes;c__Bacteroidia;o__Bacteroidales;f__Prevotellaceae;g__Prevotella_7;s__Prevotella_sp._oral_clone_DO014	0	0	0	0.000241882	0	6.04705e-05	0.000272117	0	0.000302352	0	0	3.02352e-05	0	9.07057e-05	0	0	0	0	0	0	0	0	0	0	0.000151176	0	0	0	0	0.000272117	0	0	0	0.000211647	0
	k__Bacteria;p__Bacteroidetes;c__Bacteroidia;o__Bacteroidales;f__Prevotellaceae;g__Prevotella_7;s__uncultured_Prevotella_sp.	0	0	0	0.000120941	0.000151176	0.000483764	0	0.000604705	0.00063494	0.000483764	3.02352e-05	0.000544234	0.000393058	0.000393058	0.000241882	0	0	0	0	0	0.000665175	0.000120941	0.00211647	0.000876822	0.000453528	0	0.000907057	0	9.07057e-05	0.000423293	0	0.000181411	0.000362823	0.000604705	0
	k__Bacteria;p__Bacteroidetes;c__Bacteroidia;o__Bacteroidales;f__Prevotellaceae;g__Prevotella_9;s__	0	0	0	0.000513999	0	0.000453528	0.000513999	0	0	0	0	0	0	0	0	0	0	0	0	0.135938	0	0	0.00142106	0	0	6.04705e-05	0	0	0.000362823	0.000151176	0.000151176	0	0	0	0
	k__Bacteria;p__Bacteroidetes;c__Bacteroidia;o__Bacteroidales;f__Prevotellaceae;g__uncultured;s__uncultured_Prevotella_sp.	0	0	0	0	0	0	0.000302352	0	0	0	0	0	0	0	0	0.000302352	0	0	0	0	0	0	0	0	9.07057e-05	0	0	0	0	6.04705e-05	0	0.000362823	0.000574469	0	0
	k__Bacteria;p__Bacteroidetes;c__Bacteroidia;o__Bacteroidales;f__Rikenellaceae;g__Alistipes;s__uncultured_Alistipes_sp.	0	0	0	0	0	0	0	0	0	0.000816351	0	0	0	0	0	0	0	0	0	0	0	0	0	0	0	9.07057e-05	0	0	0	0	0	0	0	0	0
	k__Bacteria;p__Bacteroidetes;c__Bacteroidia;o__Bacteroidales;f__Rikenellaceae;g__Rikenellaceae_RC9_gut_group;s__	0	0	0	0	0	0	0	0	0	0.00226764	0	0	0	0	0	0	0	0	0	0	0	0	0	0	0	0	0	0	0	0	0	0	0	0	0
	k__Bacteria;p__Bacteroidetes;c__Bacteroidia;o__Bacteroidales;f__Rikenellaceae;g__Rikenellaceae_RC9_gut_group;s__Bacteroidales_oral_clone_MCE7_164	0	0	0	0	0	0	0	0	0	0	0	0	0	0	0	0	0	0	0	0	0	0	0	0	0	0.000362823	0	0	0	0	0	0	0	0	0
	k__Bacteria;p__Bacteroidetes;c__Bacteroidia;o__Bacteroidales;f__Rikenellaceae;g__Rikenellaceae_RC9_gut_group;s__Porphyromonas-like_sp._oral_clone_DA064	0	0	0	0	0	0	0	0	0	0	0.000302352	0.000241882	0	0	0	0	0	0	0	0	0	0.000725646	0	0	0	0	0	0	0	0.000211647	0	6.04705e-05	0	0	0
	k__Bacteria;p__Bacteroidetes;c__Bacteroidia;o__Bacteroidales;f__Rikenellaceae;g__Rikenellaceae_RC9_gut_group;s__uncultured_Bacteroidetes_bacterium	0	0	0	0	0	0	0	0	0	0	0	0	0	0	0	0	0	0	0	0	0.0011187	0	0	0	0	0	0	0	0	0	0	0	0	0	0
	k__Bacteria;p__Bacteroidetes;c__Bacteroidia;o__Bacteroidales;f__Tannerellaceae;g__Parabacteroides	0	0	0	0.000181411	0	0	3.02352e-05	0	0	0.00114894	0	0	0	0	0	0	0	0	0	0	0	0	0	0	0	0	0	0	0	0	0	0	0	0	0
	k__Bacteria;p__Bacteroidetes;c__Bacteroidia;o__Bacteroidales;f__Tannerellaceae;g__Parabacteroides;s__Parabacteroides_goldsteinii_CL02T12C30	0	0	0	0	0	0	0	0	0	0.000574469	0	0	0	0	0	0	0	0	0	0	0	0	0	0	0	0	0	0	0	0	0	0	0	0	0
	k__Bacteria;p__Bacteroidetes;c__Bacteroidia;o__Bacteroidales;f__Tannerellaceae;g__Tannerella;s__	0	0	0	0	0	0	0	0.000181411	0	0	0	0	0	0	0	0	0	0	0	0	0.001542	0	0	0	6.04705e-05	0.000332588	0	0	0	0	0	0	0	0	0
	k__Bacteria;p__Bacteroidetes;c__Bacteroidia;o__Bacteroidales;f__Tannerellaceae;g__Tannerella;s__Tannerella_forsythia_3313	0	0	0	0.000544234	9.07057e-05	0	0.000120941	9.07057e-05	0.000120941	0	0	0.001028	0.000241882	0	0	0	0	0	0	0	0	0	0	0	0	0	0	0	0	0.000120941	0.000332588	0.000241882	0	0	0
	k__Bacteria;p__Bacteroidetes;c__Bacteroidia;o__Chitinophagales;f__Chitinophagaceae	0	0.0113987	0	0	0	0	0	0	0	0	0.000362823	0	0	0	0	0	0	0	0	0	0	0	0	0	0.000272117	0.000120941	0.00202576	0	0	0	0	0	0	0	0
	k__Bacteria;p__Bacteroidetes;c__Bacteroidia;o__Chitinophagales;f__Chitinophagaceae;g__Cnuella;s__	0	0	0	0	0	0	0	0	0	0	0	0	0	0	0	0	0	0	0	0	0	0	0	0	0	0	0	0	0	0	0	0	0	0	0.000393058
	k__Bacteria;p__Bacteroidetes;c__Bacteroidia;o__Chitinophagales;f__Chitinophagaceae;g__Flavisolibacter	0	0	0	0	0	0.000453528	0	0	0	0	0	0	0	0	0	0	0	0	0	0	0	0	0	0	0	0	0	0	0	0	0	0.000181411	0	0	0
	k__Bacteria;p__Bacteroidetes;c__Bacteroidia;o__Chitinophagales;f__Chitinophagaceae;g__Hydrotalea;s__Hydrotalea_flava	0	0	0	0	0	0	0	0	0	0	0	0	0	0	0	0	0	0	0	0	0	0	0	0	0	0	0	0	0	0	0	0	9.07057e-05	0	0
	k__Bacteria;p__Bacteroidetes;c__Bacteroidia;o__Chitinophagales;f__Chitinophagaceae;g__Segetibacter;s__	0	0	0	0	0	0	0	0	0	0	0	0	0	0	0.00117917	0	0	0	0	0	0	0	0	0	0	0	0	0	0	0	0	0	0	0	0
	k__Bacteria;p__Bacteroidetes;c__Bacteroidia;o__Chitinophagales;f__Chitinophagaceae;g__Terrimonas	0	0	0	0	0	0	0	0	0	0	0	0	0	0	0.000272117	0	0	0	0	0	0	0	0	0	0	0	0	0	0	0	0	0	0	0	0
	k__Bacteria;p__Bacteroidetes;c__Bacteroidia;o__Chitinophagales;f__Chitinophagaceae;g__uncultured	0	0	0	0	0	0	0	0	0	0	0	0	0	0	0	0	0.000211647	0	0	0	0	0	0	0	0	0	0	0	0	0	0	0	0	0	0
	k__Bacteria;p__Bacteroidetes;c__Bacteroidia;o__Chitinophagales;f__Chitinophagaceae;g__uncultured;s__Terrimonas_sp._16-45A	0	0	0	0	0	0	0	0	0	0	0	3.02352e-05	0	0.000272117	0	0	0	0	0	0	0	0	0	0	0	0	0	0	0	0	0	0	0	0	0
	k__Bacteria;p__Bacteroidetes;c__Bacteroidia;o__Chitinophagales;f__Saprospiraceae;g__Haliscomenobacter	0	0	0	0	0	0	0	0	0	0	0	0	0	0	0.000151176	0	0	0	0	0	0	0	0	0	0	0	0	0	0	0	0	0	0	0	0
	k__Bacteria;p__Bacteroidetes;c__Bacteroidia;o__Chitinophagales;f__Saprospiraceae;g__uncultured	0	0	0	0	0	0	0	0	0	0	0	0	0	0	0	0	0	0	0	0	0	0	0	0	0	0.000453528	0	0	0	0	0	0	0	0	0
	k__Bacteria;p__Bacteroidetes;c__Bacteroidia;o__Cytophagales	0	0	0	0	0	0	0	0	0	0	0	0	0	0	0	0	0	0	0	0	0	0	0	0	0	0	0	0	0.000272117	0	0	0	0	0	0
	k__Bacteria;p__Bacteroidetes;c__Bacteroidia;o__Cytophagales;f__Cytophagaceae;g__Cytophaga;s__uncultured_Bacteroidetes_bacterium	0	0	0	0	0	0	0	0	0	0	0	0	0	0	0	0	0	0	0	0	0	0.000362823	0	0	0	0	0	0	0	0	0	0	0	0	0
	k__Bacteria;p__Bacteroidetes;c__Bacteroidia;o__Cytophagales;f__Cytophagaceae;g__Sporocytophaga;s__metagenome	0	0	0	0	0	0	0	0	0	0	0.000211647	0	0	0	0	0	0	0	0	0	0	0	0	0	0	0	0	0	0	0	0	0	0	0	0
	k__Bacteria;p__Bacteroidetes;c__Bacteroidia;o__Cytophagales;f__Hymenobacteraceae;g__Adhaeribacter;s__	0	0	0	0	0	0	0	0	0.000393058	0	0	0	0	0	0	0	0	0	0	0	0	0	0	0	0	0	0.00247929	0	0	0	0	0	0	0	0
	k__Bacteria;p__Bacteroidetes;c__Bacteroidia;o__Cytophagales;f__Hymenobacteraceae;g__Hymenobacter;s__	0	0	0	0	0	0	0	0.000241882	0	0	9.07057e-05	0	0	0	0	0	0	0	0.0140594	0	0	0	0	0	0	0	0.00211647	0	9.07057e-05	0	0	0	0	0	0
	k__Bacteria;p__Bacteroidetes;c__Bacteroidia;o__Cytophagales;f__Hymenobacteraceae;g__Hymenobacter;s__uncultured_Bacteroidetes_bacterium	0	0	0	0	0	0	0	0	0	0	0.000181411	0	0	0	0	0	0	0	0	0	0	0	0	0	0	0	0	0	0	3.02352e-05	0	0	0	0	0
	k__Bacteria;p__Bacteroidetes;c__Bacteroidia;o__Cytophagales;f__Hymenobacteraceae;g__Hymenobacter;s__uncultured_Hymenobacter_sp.	0	0	0	0	0	0	0	0	0	0	0	3.02352e-05	0	0.000604705	0	0	0	0	0	0	0	0	0	0	0	0	6.04705e-05	0	0	0	0	0	0	0	0
	k__Bacteria;p__Bacteroidetes;c__Bacteroidia;o__Cytophagales;f__Microscillaceae;g__Siphonobacter;s__	0	0	0	0	0	0	0	0	0	0	0	0	0	0	0	0	0	0	0	0	0	0	0	0	0	0	0	0	0	0	0	0	0.000332588	0	0
	k__Bacteria;p__Bacteroidetes;c__Bacteroidia;o__Cytophagales;f__Spirosomaceae;g__Fibrella	0.00631916	0	0	0	0	0	0	0	0	0	0	0	0	0	0	0	0	0	0	0	0	0	0	0	0	0	0	0	0	0	0	0	0	0	0
	k__Bacteria;p__Bacteroidetes;c__Bacteroidia;o__Cytophagales;f__Spirosomaceae;g__Spirosoma;s__	0	0	0	0	0	0	0	0	0	0	9.07057e-05	0	6.04705e-05	0	0.000151176	0	0	0	0	0	0	0	0	0	0	0	0.00529117	0	0	0	0	0	0	0	0
	k__Bacteria;p__Bacteroidetes;c__Bacteroidia;o__Flavobacteriales;f__Crocinitomicaceae;g__Fluviicola	0	0	0	0	0	0	0	0	0	0	0	0	0	0	0	0.000272117	0	0	0	0	0	0	0	0	0	0	0	0	0	0	0	0	0	0	0.000483764
	k__Bacteria;p__Bacteroidetes;c__Bacteroidia;o__Flavobacteriales;f__Cryomorphaceae;g__uncultured	0	0	0	0	0	0	0	0	0	0	0	0	0	0	0	0	0	0	0	0	0.00120941	0	0	0	0	0	0	0	0	0	0	0	0	0	0
	k__Bacteria;p__Bacteroidetes;c__Bacteroidia;o__Flavobacteriales;f__Flavobacteriaceae	0	0	0	0	0	0	0	0	0	0	0	0	0	0	0	0	0	0	0	0	0	0	0	0	0	0.000423293	0	0	0	0	0	0	0	0	0
	k__Bacteria;p__Bacteroidetes;c__Bacteroidia;o__Flavobacteriales;f__Flavobacteriaceae;g__Capnocytophaga;s__	0	0	0	0.000151176	0.000272117	0.00220717	0.000574469	0	9.07057e-05	0.000604705	0.00117917	0.000876822	0.000967527	0.00299329	0.000907057	0.000725646	0	0	0	0	0.000332588	0.000665175	0	0.000604705	0.000876822	0.000665175	0.00281188	0	0.00126988	0.000362823	0.000423293	0.00133035	0.000997763	0.00172341	0.000483764
	k__Bacteria;p__Bacteroidetes;c__Bacteroidia;o__Flavobacteriales;f__Flavobacteriaceae;g__Capnocytophaga;s__Capnocytophaga_granulosa	0	0	0	0.000876822	0	0.000120941	0.000241882	0	0.000604705	0	0.000362823	0.000211647	0	0	0	0.000816351	0	0	0	0	0.00108847	0	0.00063494	0	6.04705e-05	0.000513999	0	0	0.000846586	0.000151176	0.000846586	0.000181411	0.000332588	0	0.00069541
	k__Bacteria;p__Bacteroidetes;c__Bacteroidia;o__Flavobacteriales;f__Flavobacteriaceae;g__Flavobacterium	0	0	0	0	6.04705e-05	0.000725646	0.000362823	0	0.000513999	0	0	0	0	0	6.04705e-05	0.000302352	0	0	0	0	0	0.000755881	0	0	0.000272117	0	0	0	0	0	0	0	0	0	0
	k__Bacteria;p__Bacteroidetes;c__Bacteroidia;o__Flavobacteriales;f__Flavobacteriaceae;g__Flavobacterium;s__Flavobacterium_aquatile_LMG_4008	0	0	0	0	0	0	0	0	0	0	0	0	0	0	0	0	0	0	0	0	0	0	0	0	0	0	0	0	0	0	0	0	0	0	0.000665175
	k__Bacteria;p__Bacteroidetes;c__Bacteroidia;o__Flavobacteriales;f__Flavobacteriaceae;g__Flavobacterium;s__metagenome	0	0	0	0	0	0	0	0	0	0	0	0	0	0	0	0	0	0	0	0	0	0	0	0	0	0	0	0	0	0	0	0.000241882	0	0	0
	k__Bacteria;p__Bacteroidetes;c__Bacteroidia;o__Flavobacteriales;f__Flavobacteriaceae;g__Myroides;s__	0	0	0	0	0	0	0	0	0	0	0	0	0	0	0	0	0	0	0	0	0	0	0.00269094	0	0	0	0	0	0	0	0	0	0	0	0
	k__Bacteria;p__Bacteroidetes;c__Bacteroidia;o__Flavobacteriales;f__Weeksellaceae	0	0	0	0	0	0	0.000272117	0	0	0	0	0	0	0	0	0	0	0	0	0	0	0	0	0	0	0	0	0	0	0	0	0	0	0	0
	k__Bacteria;p__Bacteroidetes;c__Bacteroidia;o__Flavobacteriales;f__Weeksellaceae;g__Bergeyella;s__	0	0	0	0	0	0	0	0.000120941	0.000423293	0	0	0	0	0	3.02352e-05	0	0	0	0	0	0.000907057	0	0	0	0	0	0.000574469	0	0	9.07057e-05	0	0	0	0	0.000151176
	k__Bacteria;p__Bacteroidetes;c__Bacteroidia;o__Flavobacteriales;f__Weeksellaceae;g__Chryseobacterium;s__	0.0180807	0	0	0.00069541	6.04705e-05	0	0.001028	0.000786116	0.001542	0.000876822	0.000876822	0.000120941	0.00223741	0.00126988	0.000211647	0	0	0.0139384	0	0	0	0.00229788	0.00117917	0.00148153	0	9.07057e-05	0	0	3.02352e-05	0.000181411	0.000151176	0	6.04705e-05	0	0
	k__Bacteria;p__Bacteroidetes;c__Bacteroidia;o__Flavobacteriales;f__Weeksellaceae;g__Chryseobacterium;s__Chryseobacterium_sp._TA_JX	0	0	0	0	0	0	0	0	0.000332588	0	0	0	0	0	0	0	0	0	0	0	0	0	0	0	0	0	0	0	0	0	0	0	0	0	0
	k__Bacteria;p__Bacteroidetes;c__Bacteroidia;o__Flavobacteriales;f__Weeksellaceae;g__Cloacibacterium	0	0	0.032775	0	0.00126988	0	0.00940316	0.00229788	0.000786116	0.00126988	0.000362823	0.000241882	0.000302352	0	0.000120941	0	6.04705e-05	0	0	0.0276955	0	0.000544234	0.00120941	0	0	0	0	0	6.04705e-05	0	9.07057e-05	0	0	0	0
	k__Bacteria;p__Bacteroidetes;c__Bacteroidia;o__Flavobacteriales;f__Weeksellaceae;g__Elizabethkingia;s__Elizabethkingia_anophelis_PW2809	0	0	0.000876822	0	0	0	0	0	0	0	0	0	0	0	0	0	0	0	0	0	0	0	0	0	0	0	0	0	0	0	0	0	0	0	0
	k__Bacteria;p__Bacteroidetes;c__Bacteroidia;o__Flavobacteriales;f__Weeksellaceae;g__Empedobacter	0	0	0	0	0	0	0.000120941	0	0	0	0.000574469	0	0	0	0.000181411	0	0	0	0	0	0	0	0	0	0	0	0	0	0	0	0	0	0	0	0
	k__Bacteria;p__Bacteroidetes;c__Bacteroidia;o__Flavobacteriales;f__Weeksellaceae;g__Moheibacter;s__uncultured_Bacteroidetes_bacterium	0	0	0	0	0	0	0	0	0.000574469	0	0	0	0	0	0	0	0	0	0	0	0	0	0	0	0	0	0	0	0	0	0	0	0	0	0
	k__Bacteria;p__Bacteroidetes;c__Bacteroidia;o__Sphingobacteriales;f__KD3-93;g__;s__	0	0	0	0	0	0	0	0	0	0	0	0	0	0	0	0	0	0	0	0	0	0	0	0	0	0	0	0	0	0	0	0	0	0	0.000423293
	k__Bacteria;p__Bacteroidetes;c__Bacteroidia;o__Sphingobacteriales;f__Lentimicrobiaceae;g__unidentified;s__unidentified	0	0	0	0.000181411	0	0	0	0	0	0	0.000362823	0	0.000120941	0	0	0.000574469	0.000181411	0	0	0	0	0.000483764	0	0	0	0	0	0	0	0.000302352	0.000151176	0	0.000302352	0	0.000423293
	k__Bacteria;p__Bacteroidetes;c__Bacteroidia;o__Sphingobacteriales;f__NS11-12_marine_group	0	0	0	0	0	0	0	0	0	0	0	0.000211647	0	0	0	0	0	0	0	0	0	0	0	0	0	0	0	0	0	0	0	0	0	0	0
	k__Bacteria;p__Bacteroidetes;c__Bacteroidia;o__Sphingobacteriales;f__Sphingobacteriaceae	0	0	0	0	0	0	0	0	0	0	0	0	0	0	0	0	0	0	0	0	0	0	0	0	0	0	0	0	0	0	0	0.000151176	0	0	0
	k__Bacteria;p__Bacteroidetes;c__Bacteroidia;o__Sphingobacteriales;f__Sphingobacteriaceae;g__Arcticibacter;s__	0	0.130949	0	0	0	0	0	0	0	0	0	0	0	0	0	0	0	0	0	0	0	0	0	0	0	0	0	0	0	0	0	0	0	0	0
	k__Bacteria;p__Bacteroidetes;c__Bacteroidia;o__Sphingobacteriales;f__Sphingobacteriaceae;g__Mucilaginibacter	0	0	0	0	0	0	0.000120941	0	0	0	0	0	0	0	0	0	0	0	0	0	0	0	0	0	0	0	0	0	0	0	0	0	0.000241882	0	0
	k__Bacteria;p__Bacteroidetes;c__Bacteroidia;o__Sphingobacteriales;f__Sphingobacteriaceae;g__Pedobacter;s__	0	0.00701457	0	0	0	0	0.000453528	0	0	0	0	0	0	0	0	0	0	0	0	0	0	0	0	0	0	0.00105823	0	0	0	0	0.000181411	0	0	0	0
	k__Bacteria;p__Bacteroidetes;c__Bacteroidia;o__Sphingobacteriales;f__Sphingobacteriaceae;g__Sphingobacterium	0	0	0	0	0	0	0	0	0	0	0	0	0	0	0	0	0	0	0	0	0	0	0	0	0	0	0	0	0	0	0.000241882	0	9.07057e-05	0	0
	k__Bacteria;p__Bacteroidetes;c__Bacteroidia;o__Sphingobacteriales;f__Sphingobacteriaceae;g__Sphingobacterium;s__Sphingobacterium_multivorum	0	0	0	0	0	0	0.000423293	0	0.000362823	0.000181411	0.000272117	0	0.000302352	0	0.000755881	0	0	0	0	0	0	0	0	0	0	0	0	0	0	0	0	0	0	0	0
	k__Bacteria;p__Bacteroidetes;c__Bacteroidia;o__Sphingobacteriales;f__Sphingobacteriaceae;g__Sphingobacterium;s__Sphingobacterium_spiritivorum_ATCC_33300	0	0	0	0	0	0	0	0	0	0	0	0	0	0	0	0	0	0	0	0	0	0	0	0	0	0	0	0	0	0	0.000120941	0	0	0	0
	k__Bacteria;p__Bacteroidetes;c__Ignavibacteria;o__Ignavibacteriales;f__Melioribacteraceae;g__IheB3-7;s__	0	0	0	0	0	0	0	0	0	0	0	0	0	0	0	0	0	0	0	0	0	0	0	0	0	0	0	0	0	0	0	0	9.07057e-05	0	0
	k__Bacteria;p__Bacteroidetes;c__Ignavibacteria;o__OPB56	0	0.00405152	0	0	0	0	0	0	0	0	0	0	0	0	0	0	0	0	0	0	0	0	0	0	0	0	0	0	0	0	0	0	0	0	0
	k__Bacteria;p__Bacteroidetes;c__Rhodothermia;o__Rhodothermales;f__Rhodothermaceae	0	0	0	0	0	0	0	0	0	0	0	0	0	0	0	0	0	0	0	0	0	0	0	0	0	0	0	0	0	0.000151176	0	0	0	0	0
	k__Bacteria;p__Bacteroidetes;c__Rhodothermia;o__Rhodothermales;f__Rhodothermaceae;g__Rubrivirga;s__	0	0	0	0	0	0	0	0	0	0	0	0	0	0	0	0	0	0	0	0	0	0	0	0	0	0.000181411	0	0	0	0	0	0	0	0	0
	k__Bacteria;p__Chlamydiae;c__Chlamydiae;o__Chlamydiales	0	0	0	0	0	0	0	0	0	0	0	0	0	0	0.000241882	0	0	0	0	0	0	0	0	0	0	0	0	0	0	0	0	0	0	0	0
	k__Bacteria;p__Chlamydiae;c__Chlamydiae;o__Chlamydiales;f__Parachlamydiaceae	0	0	0	0	0	0	0	0	0	0	9.07057e-05	0	0	0	0	0	0	0	0	0	0.000453528	0	0	0	0	0	0	0	0	0	0	0	0	0	0
	k__Bacteria;p__Chloroflexi;c__Chloroflexia;o__Thermomicrobiales;f__AKYG1722	0	0	0	0	0	0	0	0	0	0	0	0	0	0	0	0	0	0	0	0	0	0	0.000151176	0	0	0	0	0	0	0	0	0	0	0	0
	k__Bacteria;p__Chloroflexi;c__Chloroflexia;o__Thermomicrobiales;f__JG30-KF-CM45;g__;s__	0	0.0120336	0	0	0	0	0	0	0	0	0	0	0	0	0	0	0	0	0	0	0	0	0	0	0	0	0	0	0	0	0	0	0	0	0
	k__Bacteria;p__Chloroflexi;c__Dehalococcoidia;o__S085;f__metagenome;g__metagenome;s__metagenome	0	0	0	0	0	0	0	0	0	0	0.000120941	0	0	0	0	0	0	0	0	0	0	0	0	0	0	0	0	0	0	0	0	0	0	0	0
	k__Bacteria;p__Deinococcus-Thermus;c__Deinococci;o__Deinococcales;f__Deinococcaceae;g__Deinococcus;s__	0	0	0	0	0	0	0.000151176	0	0	0	0	0	0	0	0	0	0	0	0	0	0	0	0	0	0	0	0.000453528	0	0	0	0	0	0	0	0
	k__Bacteria;p__Deinococcus-Thermus;c__Deinococci;o__Deinococcales;f__Deinococcaceae;g__Deinococcus;s__uncultured_organism	0	0	0	0	0	0	0	0	0	0	0	0	0	0	0.000120941	0	0	0	0	0	0	0	0	0	0	0	0	0	0	0	0	0	0	0	0
	k__Bacteria;p__Deinococcus-Thermus;c__Deinococci;o__Deinococcales;f__Trueperaceae;g__Truepera;s__uncultured_Deinococcales_bacterium	0	0	0	0	0	0	0	0	0	0	0	0	0	0	0	0	0	0	0	0	0	0	0	0	0.000120941	0	0.000574469	0	0	0	0	0	0	0	0
	k__Bacteria;p__Deinococcus-Thermus;c__Deinococci;o__Thermales;f__Thermaceae;g__Meiothermus;s__bacterium_S119	0	0	0	0	0	0	0	0	0	0	0	0	0.000151176	0	0	0	0	0	0	0	0.000272117	0.000272117	0	0.000211647	0	0	0	0	0	0	0	0	0	3.02352e-05	0
	k__Bacteria;p__Deinococcus-Thermus;c__Deinococci;o__Thermales;f__Thermaceae;g__Thermus	0	0	0	0	0	0	0	0.000241882	0	3.02352e-05	0	0	0	0	0	0	0.000120941	0	0	0	0	0	0	0	0	0	0	0	0	0	0	0	0	0	0
	k__Bacteria;p__Deinococcus-Thermus;c__Deinococci;o__Thermales;f__Thermaceae;g__Thermus;s__uncultured_Thermus_sp.	0	0	0	0	0	0.000393058	0	0.000272117	0	0	0	0.000181411	0	0	0.000211647	0	0	0	0.0084961	0	0	0	0	0	3.02352e-05	0	0	0	0	0	0	0	0	0	0
	k__Bacteria;p__Dependentiae;c__Babeliae;o__Babeliales;f__Vermiphilaceae	0	0	0	0	0	0	0.000453528	0	0	0	0	0	0	0	0	0	0	0	0	0	0	0	0	0	0	0	0	0	0	0	0	0	0	0	0
	k__Bacteria;p__Entotheonellaeota;c__Entotheonellia;o__Entotheonellales;f__Entotheonellaceae;g__;s__	0	0	0	0	0	0	0	0	0	0	0	0	0	0	0	0	0	0	0	0	0	0	0	0	0	0.000241882	0	0	0	0	0	0	0	0	0
	k__Bacteria;p__Epsilonbacteraeota;c__Campylobacteria;o__Campylobacterales;f__Arcobacteraceae;g__Arcobacter	0	0	0	0	0	0	0.000241882	0	0	0	0	0.000574469	0	0	0	0	0	0	0	0	0	0	0	0	0	0	0	0	0	0	0	0	0	0	0
	k__Bacteria;p__Epsilonbacteraeota;c__Campylobacteria;o__Campylobacterales;f__Campylobacteraceae;g__Campylobacter	0	0	0	0.00229788	0.000997763	0.00577493	0.00507952	0.00305376	0.00120941	0.00269094	0.00417246	0.00320493	0.00108847	0.00414223	0.00136059	0.0037794	0.00247929	0	0	0	0.00126988	0.00489811	0.00278164	0.00356776	0.0036887	0.00350729	0.00356776	0	0.00196529	0.00341658	0.0037794	0.00323517	0.00281188	0.00314446	0.00637963
	k__Bacteria;p__Epsilonbacteraeota;c__Campylobacteria;o__Campylobacterales;f__Campylobacteraceae;g__Campylobacter;s__Campylobacter_rectus	0	0.00985669	0	0.00997763	0.00193505	0.0135151	0.0079821	0.00365846	0.00553305	0.00631916	0.00876822	0.00982645	0.00940316	0.0126988	0.00281188	0.00943339	0.00755881	0	0	0	0.00616799	0.00822398	0.00710528	0.0117615	0.00879845	0.00719598	0.00873798	0	0.0109754	0.0102195	0.0113684	0.00758904	0.0109452	0.0069541	0.00970551
	k__Bacteria;p__Epsilonbacteraeota;c__Campylobacteria;o__Campylobacterales;f__Campylobacteraceae;g__Campylobacter;s__Campylobacter_ureolyticus_ACS-301-V-Sch3b	0	0	0	0	0	0.000241882	0	0	0.00117917	0	0	0	0	0	0	0	0	0	0	0	0	0	0	0	0	0	0	0	0	0	0	0	0	0	0
	k__Bacteria;p__Epsilonbacteraeota;c__Campylobacteria;o__Campylobacterales;f__Campylobacteraceae;g__Campylobacter;s__unidentified	0	0.000181411	0	3.02352e-05	9.07057e-05	0.000755881	0.00114894	0.000665175	0.00169317	0.00190482	0.000604705	0.000967527	0.000574469	0.000544234	0.000241882	0.000725646	0.00105823	0	0	0	6.04705e-05	0.000876822	0.000907057	0	0.00108847	0.00133035	3.02352e-05	0	0.00139082	0.00117917	0.00169317	0.00108847	0.00114894	0.000574469	0.00229788
	k__Bacteria;p__Epsilonbacteraeota;c__Campylobacteria;o__Campylobacterales;f__Helicobacteraceae;g__Helicobacter	0	0	0	0	0	0	0	0	0	0.000574469	0	0	0	0	0	0	0	0	0	0	0	0	0	0	0	0	0	0	0	0	0	0	0	0	0
	k__Bacteria;p__FBP;c__uncultured_endolithic_bacterium;o__uncultured_endolithic_bacterium;f__uncultured_endolithic_bacterium;g__uncultured_endolithic_bacterium;s__uncultured_endolithic_bacterium	0	0	0	0	0	0	0	0.000241882	0	0	0	0	0	0	0	0	0	0	0	0	0	0	0	0	0	0	0	0	0	0	0	0	0	0	0
	k__Bacteria;p__Fibrobacteres;c__Fibrobacteria;o__Fibrobacterales;f__Fibrobacteraceae;g__possible_genus_04;s__	0	0	0	0	0	0	0	0	0	0	0	0	0	0	0	0	0	0	0	0	0	0.000423293	0	0	0	0	0	0	0	0	0	0	0	0	0
	k__Bacteria;p__Firmicutes;c__Bacilli;o__Bacillales	0	0	0	0	0	0	0	0	0	0.000907057	0	0	0	0	0	0	0	0	0	0	0	0	0	0	0	0	0	0	0	0	0	0	0	0	0
	k__Bacteria;p__Firmicutes;c__Bacilli;o__Bacillales;f__Alicyclobacillaceae;g__Alicyclobacillus;s__Alicyclobacillus_acidoterrestris	0	0	0	0	0	0	0	0	0	0	0	0.000241882	0	0	0	0	0	0	0	0	0	0	0	0	0	0	0	0	0	0	0	0	0	0	0
	k__Bacteria;p__Firmicutes;c__Bacilli;o__Bacillales;f__Alicyclobacillaceae;g__Effusibacillus	0	0	0	0	0	0	0	0	0	0	0	0	0	0	0	0	0	0	0	0	0	0	0	0	0	0	0	0	0	0	0	0	0	0.000876822	0
	k__Bacteria;p__Firmicutes;c__Bacilli;o__Bacillales;f__Alicyclobacillaceae;g__Tumebacillus	0	0	0	0	0	0	0	0	0	0	0	0	0	0	0	0	0	0	0	0	0	0	0.00069541	0	0	0	0	0	0	0	0	0	0	0	0
	k__Bacteria;p__Firmicutes;c__Bacilli;o__Bacillales;f__Bacillaceae;g__Aeribacillus;s__Aeribacillus_pallidus	0	0	0.0079821	3.02352e-05	0	0.000332588	0.000181411	0	0	0	0	0.000786116	0	0	9.07057e-05	0	0.000423293	0	0.0111266	0.0325936	0.000362823	0.00063494	0.00117917	0	0	0	0.000665175	0	0	0.000120941	6.04705e-05	0	6.04705e-05	0	0.000937292
	k__Bacteria;p__Firmicutes;c__Bacilli;o__Bacillales;f__Bacillaceae;g__Anoxybacillus;s__	0	6.04705e-05	0.00589587	0	0	0.000211647	0.000574469	0.000120941	0.000181411	0.000574469	0.000453528	0.000937292	0.000423293	0	0.000211647	0.00069541	0.000272117	0.0400919	0.00946363	0.0218298	0.00305376	0.00232811	0.000544234	0.00130011	0	0.000272117	0.000483764	0.00846586	0.000513999	0.000151176	0.000393058	0.000272117	9.07057e-05	0.00133035	0.00063494
	k__Bacteria;p__Firmicutes;c__Bacilli;o__Bacillales;f__Bacillaceae;g__Bacillus	0.0184737	0.0261837	0.00819375	0	3.02352e-05	0.000574469	0.000181411	0.000544234	0.00616799	0.000876822	0.000211647	0.000574469	6.04705e-05	0	0	0	0.000151176	0.0361009	0	0.0069541	0	0	3.02352e-05	0.000816351	0	0.000181411	0.000907057	0.00526093	0.000302352	0.000181411	0.000241882	0.000302352	0.000725646	0.00120941	0.000937292
	k__Bacteria;p__Firmicutes;c__Bacilli;o__Bacillales;f__Bacillaceae;g__Bacillus;s__Bacillus_coagulans	0.00371893	0	0.0042027	0.000483764	0	0.000362823	0.000211647	0.000332588	0.000181411	6.04705e-05	0	0	0	0	0	0	0.000241882	0	0	0	0	0	0	0.000725646	0	0	0	0	0.000211647	3.02352e-05	0.000151176	0	0.000241882	0	0
	k__Bacteria;p__Firmicutes;c__Bacilli;o__Bacillales;f__Bacillaceae;g__Bacillus;s__Bacillus_halodurans	0.0124267	0.0104009	0	9.07057e-05	0	0	0.000181411	0.000211647	0	0	0.000151176	0	0	0	0.000120941	0.000151176	0	0.00882869	0.00405152	0.0200762	0	0.000574469	0.000604705	0	0.000120941	0	0	0	0	0	0	0	0	0.00063494	0
	k__Bacteria;p__Firmicutes;c__Bacilli;o__Bacillales;f__Bacillaceae;g__Bacillus;s__Bacillus_thermoamylovorans	0	0	0	0	6.04705e-05	0	0.000665175	0	0.000332588	0	0	0	0	0	0	0	0	0	0	0	0	0	0	0	0	0	0	0	0	0	0	0	0	0	0
	k__Bacteria;p__Firmicutes;c__Bacilli;o__Bacillales;f__Bacillaceae;g__Caldalkalibacillus;s__	0.00955433	0.00792163	0.0148455	0.000393058	0	0.000907057	0.000272117	9.07057e-05	0	0.00123964	9.07057e-05	0.000272117	0.000272117	0	0.000151176	0	0.000302352	0	0.0352543	0.0785511	0.002056	0	0.00130011	0.00278164	0.000574469	0.000181411	0.000362823	0	0.000272117	0	0.000151176	0.000332588	0.000483764	0.00105823	0.000332588
	k__Bacteria;p__Firmicutes;c__Bacilli;o__Bacillales;f__Bacillaceae;g__Caldalkalibacillus;s__Caldalkalibacillus_thermarum_TA2.A1	0	0.0366753	0	0.000665175	3.02352e-05	0.000665175	0.000272117	0.000302352	0.000241882	0.00063494	0.000181411	0.000120941	0.000362823	0	0	0.000120941	0	0.0120639	0.0176271	0	0	0	0	0	0.000302352	0.000544234	0.000362823	0	0	6.04705e-05	0	0	0	0	0
	k__Bacteria;p__Firmicutes;c__Bacilli;o__Bacillales;f__Bacillaceae;g__Geobacillus;s__Geobacillus_thermoparaffinivorans	0.000151176	0.00882869	0.0079821	0	6.04705e-05	0.000423293	0.000574469	0.000816351	0	0.0036887	0.000302352	0	0.000604705	0	0.000211647	0.000604705	9.07057e-05	0.0589587	0	0.0381266	0	0.000755881	0.00305376	0.00069541	0	0.000272117	0.000544234	0.0124267	0.000513999	9.07057e-05	0.000453528	0.000151176	0.000272117	0.00123964	0.000725646
	k__Bacteria;p__Firmicutes;c__Bacilli;o__Bacillales;f__Bacillaceae;g__Geobacillus;s__Parageobacillus_toebii	3.02352e-05	0.00402129	0.0145431	0.000393058	0	0.000332588	0.000483764	0.000151176	3.02352e-05	0.000181411	9.07057e-05	0.000604705	0.000151176	6.04705e-05	0	0.000483764	0.000604705	0.0193808	0.0165689	0.00238858	0.000997763	0.000302352	0.000120941	0.00105823	0	3.02352e-05	0.000181411	0.001542	3.02352e-05	0	0	0.000211647	6.04705e-05	0.000120941	0.00063494
	k__Bacteria;p__Firmicutes;c__Bacilli;o__Bacillales;f__Family_X;g__Thermicanus;s__	0	0	0	0	0	0	0	0	0	0	0	0	0	0	0	0	0	0	0	0	0.000302352	0	0	0	0	0	0	0	0	0	0	0	0	0	0
	k__Bacteria;p__Firmicutes;c__Bacilli;o__Bacillales;f__Family_XI;g__Gemella;s__	0	0	0	0.000846586	0.000151176	0.00172341	0.00157223	0.000513999	0.00114894	0.00172341	0.00130011	0.000816351	0.00126988	0.00290258	0.000241882	0.000362823	0.000816351	0	0	0	0.00272117	0	0	0.00139082	0.000544234	0.00284211	0.00217694	0	0	0.000483764	0.00108847	0.000241882	0.00063494	0.00142106	9.07057e-05
	k__Bacteria;p__Firmicutes;c__Bacilli;o__Bacillales;f__Family_XII;g__Exiguobacterium	0	0	0	0	9.07057e-05	0	0	0	0	0	0	0	0.000151176	0	0.000272117	0	0	0	0	0	0	0	0	0.000272117	0.000181411	0	0	0	0	0	0	0	0.000332588	0	0
	k__Bacteria;p__Firmicutes;c__Bacilli;o__Bacillales;f__Listeriaceae;g__Brochothrix;s__Brochothrix_thermosphacta	0	0	0	0	0	0	0	0	0	0	0	0	0	0	0	0	0	0	0	0	0	0	0	0	0.000181411	0	0	0	0	0	0	0	0	0	0
	k__Bacteria;p__Firmicutes;c__Bacilli;o__Bacillales;f__Paenibacillaceae;g__Brevibacillus	0	0	0	0	0	0	0	0	0	0.000544234	0	0	0	0.00148153	0	0.000604705	0	0	0	0	0	0	0	0	0	0	0	0	0	0	0	0.000241882	0	0	0
	k__Bacteria;p__Firmicutes;c__Bacilli;o__Bacillales;f__Paenibacillaceae;g__Cohnella	0	0	0	0	0	6.04705e-05	0	0	0	0	0	0	0	0	0	0	0	0	0	0	0.000786116	0	0	0	0	0	0	0	0	0	0	0	0.000151176	0	0
	k__Bacteria;p__Firmicutes;c__Bacilli;o__Bacillales;f__Paenibacillaceae;g__Paenibacillus	0	0	0	0	0	0	0	0	0.000513999	0	0.000362823	0.000241882	0.00323517	0	0.000241882	0	0	0	0	0	0	0	0	0	0	0	0	0.00498881	0	0	0	0	0	0	0
	k__Bacteria;p__Firmicutes;c__Bacilli;o__Bacillales;f__Paenibacillaceae;g__Paenibacillus;s__Paenibacillus_graminis	0	0	0	0	0	0	0	0	0	0	0	0	0.000211647	0	0	0	0	0	0	0	0	0	0	0	0	0	0	0	0	0	0	0	0	0	0
	k__Bacteria;p__Firmicutes;c__Bacilli;o__Bacillales;f__Paenibacillaceae;g__Paenibacillus;s__Paenibacillus_sp._D9	0	0	0	0	0	0	0	0	0	0.000997763	0	0	0	0	0	0	0	0	0	0	0	0	0	0	0	0	0	0	0	0	0	0	0	0	0
	k__Bacteria;p__Firmicutes;c__Bacilli;o__Bacillales;f__Paenibacillaceae;g__Paenibacillus;s__Paenibacillus_stellifer	0	0	0	0	0	0	0.000151176	0	0	0	0	0	0	0	0	0	0	0	0	0	0	0	0	0	0	0	0	0	0	0	0	0	0	0	0
	k__Bacteria;p__Firmicutes;c__Bacilli;o__Bacillales;f__Paenibacillaceae;g__Paenibacillus;s__Paenibacillus_validus	0	0	0.000272117	0	0	0.000211647	0	0	0	0	0	0	0	0	0	0	0	0	0	0	0.000544234	0	0	0	0	0	0	0	0	0	0	0.000211647	0	0	0
	k__Bacteria;p__Firmicutes;c__Bacilli;o__Bacillales;f__Paenibacillaceae;g__Saccharibacillus;s__	0	0	0.00656104	0	3.02352e-05	0	0	0	0	0	0.000241882	0	0	0	0	0	0	0	0	0	0	0	0	0	0	0.000241882	0	0	0.000362823	6.04705e-05	0	0	0	0	0
	k__Bacteria;p__Firmicutes;c__Bacilli;o__Bacillales;f__Paenibacillaceae;g__Thermobacillus;s__Thermobacillus_xylanilyticus	0	0	0	0	0	0	0	0	0	0	0.000483764	0	0	0	0	0	0	0	0	0	0	0	0	0	0	0	0	0	0	0	0	0	0	0	0
	k__Bacteria;p__Firmicutes;c__Bacilli;o__Bacillales;f__Planococcaceae;g__Lysinibacillus;s__	0	0	0	0	0	0.000362823	0	0	0	0	0	0	0	0	0	0	0	0	0	0	0	0	0.00069541	0	0	0	0	0	0	0	0	0	0	0	0
	k__Bacteria;p__Firmicutes;c__Bacilli;o__Bacillales;f__Planococcaceae;g__Lysinibacillus;s__Bacillus_sp._LC-3	0	0	0	0	0	0	0	0	0	0	0	0	0	0	0	0	0	0	0	0	0	0	0	0	0	0	0	0	0	0	0.000241882	0	0	0	0
	k__Bacteria;p__Firmicutes;c__Bacilli;o__Bacillales;f__Planococcaceae;g__Rummeliibacillus	0	0	0	0	0	0	0	0	0	0	0	0	0	0.000997763	0	0	0	0	0	0	0	0	0	0	0	0	0	0	0	0	0	0	0	0	0
	k__Bacteria;p__Firmicutes;c__Bacilli;o__Bacillales;f__Planococcaceae;g__Sporosarcina	0	0	0	0	0	0	0	0	0	0	0	0	0.001028	0	0	0	0	0	0	0	0	0	0	0	0	0	0	0	0	0	0	0	0	0	0
	k__Bacteria;p__Firmicutes;c__Bacilli;o__Bacillales;f__Sporolactobacillaceae;g__Sporolactobacillus	0	0	0	0	0	0	0	0	0	0	0	0	0	0	0	0	0	0	0	0.00647034	0	0	0	0	0	0	0	0	0	0	0	0	0	0	0
	k__Bacteria;p__Firmicutes;c__Bacilli;o__Bacillales;f__Sporolactobacillaceae;g__Terrilactibacillus;s__	0	0	0	0	0	0	0	0	0	0	0	0	0	0	0	0	0	0.000846586	0	0	0	0	0.000453528	0	0	0	0	0	0	0	0	0	0	0	0
	k__Bacteria;p__Firmicutes;c__Bacilli;o__Bacillales;f__Staphylococcaceae;g__Jeotgalicoccus;s__	0	0	0	0	0	0	0.000241882	0	0	0.000272117	0	0	0	0	0	3.02352e-05	0	0	0	0	0	0	0	0	0	0.000423293	0	0	0	0	0	0	0	0	0
	k__Bacteria;p__Firmicutes;c__Bacilli;o__Bacillales;f__Staphylococcaceae;g__Nosocomiicoccus;s__Nosocomiicoccus_sp._HMSC067E10	0	0	0	0	0	0	0	0	0	0	0	0	0	0	0.000241882	0	0	0	0	0	0	0	0	0	0	0	0	0	0	0	0	0	0	0	0
	k__Bacteria;p__Firmicutes;c__Bacilli;o__Bacillales;f__Staphylococcaceae;g__Salinicoccus	0	0	0	0	0	0	0	0	0	0	0	0	0	0	0	0	0	0	0	0	0	0	0	0	9.07057e-05	0	0	0	0	0	0	0	0	0	0
	k__Bacteria;p__Firmicutes;c__Bacilli;o__Bacillales;f__Staphylococcaceae;g__Staphylococcus	0.0884078	0.0283606	0.164752	0.0233114	0.00535164	0.0164782	0.036252	0.0175969	0.0718087	0.0171434	0.0539094	0.0319889	0.0259116	0.02056	0.0143013	0.0225252	0.00943339	0.0553002	0.0325936	0.0823608	0.0735926	0.0452924	0.0325633	0.0173248	0.0133942	0.0503719	0.0108242	0.12085	0.0100683	0.0187761	0.0179295	0.0214065	0.0148757	0.0191691	0.0354357
	k__Bacteria;p__Firmicutes;c__Bacilli;o__Bacillales;f__Staphylococcaceae;g__Staphylococcus;s__Staphylococcus_sciuri	3.02352e-05	0	0.000302352	9.07057e-05	0	0	0	0	0.000241882	0	0.000362823	9.07057e-05	0.000453528	0	3.02352e-05	3.02352e-05	0	3.02352e-05	0	9.07057e-05	9.07057e-05	3.02352e-05	3.02352e-05	6.04705e-05	0.000211647	0.000151176	0	3.02352e-05	0	3.02352e-05	0	0	0	0	0.000120941
	k__Bacteria;p__Firmicutes;c__Bacilli;o__Bacillales;f__Thermoactinomycetaceae;g__Laceyella;s__Laceyella_sacchari	0	0	0	0	0	0	0	0	0.000423293	0	0	0	0	0	0	0	0	0	0	0	0	0	0	0	0	0	0	0	0	0	0	0	0	0	0
	k__Bacteria;p__Firmicutes;c__Bacilli;o__Bacillales;f__Thermoactinomycetaceae;g__Planifilum;s__uncultured_compost_bacterium	0	0	0	0	0	0	0	0	0	0	0	0	0	0	0	0	0	0	0	0	0	0	0	0	0	0	0	0	0.000241882	0	0	0	0	0	0
	k__Bacteria;p__Firmicutes;c__Bacilli;o__Bacillales;f__Thermoactinomycetaceae;g__Thermoactinomyces;s__Thermoactinomyces_sp._Gus2-1	0	0	0	0	0	0	0	0	0	0	0.000786116	0	0	0	3.02352e-05	0	0	0	0	0	0	0	0	0	0	0	0	0	0	0	0.000272117	0	0	0	0
	k__Bacteria;p__Firmicutes;c__Bacilli;o__Lactobacillales	0	0	0	0	0	0	0	0	0	0	0	0	0	0	0	0	0	0	0	0	0	0	0	0	3.02352e-05	0	0	0	0	0	0	0	9.07057e-05	0	0
	k__Bacteria;p__Firmicutes;c__Bacilli;o__Lactobacillales;f__Aerococcaceae;g__Abiotrophia;s__	0	0	0	0	3.02352e-05	0	0	0	0.000241882	0	0	0	0.000211647	0	0	0	0	0	0	0	0	0	0	0	0	0	0	0	0	0	0	0	0	0	0
	k__Bacteria;p__Firmicutes;c__Bacilli;o__Lactobacillales;f__Aerococcaceae;g__Aerococcus;s__	0	0	0	0.000665175	0	0	0.000786116	0	0	0	0.000120941	0	0	0	0	0.000211647	0.000241882	0	0	0	0	0	0	0.00105823	0	0	0	0	0	0	0.000120941	0.000574469	0.000362823	0	0
	k__Bacteria;p__Firmicutes;c__Bacilli;o__Lactobacillales;f__Aerococcaceae;g__Facklamia;s__	0	0	0	0	0	0	0	0	0	0	0.000302352	0	0	0	0	0	0	0	0	0	0	0	0	0	0	0	0	0	0	0	0	0	0	0	0
	k__Bacteria;p__Firmicutes;c__Bacilli;o__Lactobacillales;f__Aerococcaceae;g__Globicatella;s__	0	0	0	0	0	0	0.00108847	0	0	0.000272117	0	0	0	0	0	0	0	0	0	0	0	0	0	0	0	0	0	0	0	0	0	0	0	0	0
	k__Bacteria;p__Firmicutes;c__Bacilli;o__Lactobacillales;f__Carnobacteriaceae;g__Alloiococcus;s__	0	0	0	0	0	0	0.000181411	0.000665175	0.000272117	0	0	0	0	0	0	0	0	0	0	0	0	0	0	0	0	0	0	0	0	0	0	0	0	0	0
	k__Bacteria;p__Firmicutes;c__Bacilli;o__Lactobacillales;f__Carnobacteriaceae;g__Atopococcus;s__	0	0	0	0	0	0	0.000453528	0	0	0	0	0	0	0	0	0	0	0	0	0	0	0	0	0	0	0	0	0	0	0	0	0	0	0	0
	k__Bacteria;p__Firmicutes;c__Bacilli;o__Lactobacillales;f__Carnobacteriaceae;g__Atopostipes;s__	0	0	0	0	0	0.000211647	0.00193505	0	0	0	0	0	0	0	0	0	0.000120941	0	0	0	0	0	0	0	0	0	0	0	0	0	0	0	0	0	0
	k__Bacteria;p__Firmicutes;c__Bacilli;o__Lactobacillales;f__Carnobacteriaceae;g__Carnobacterium;s__	0.00767975	0	0	0	0	0	0	0.00133035	0	0	0.000544234	0	0	0	0	0	0.00172341	0	0	0	0.00299329	0	0	0	0	0	0	0	0	0.000423293	0.000151176	0	0	0	0
	k__Bacteria;p__Firmicutes;c__Bacilli;o__Lactobacillales;f__Carnobacteriaceae;g__Dolosigranulum;s__	0	0	0	0.000907057	0.000393058	0.000393058	0.001542	0.000483764	0.000241882	0.0011187	0.00157223	0.000967527	0.00187458	0	0.000513999	0.002056	0	0	0	0	0.00181411	0.00241882	0.00181411	0.00284211	0.00114894	0.00269094	0	0	0.00069541	0	0.000151176	0.00196529	0.000393058	0	0.00142106
	k__Bacteria;p__Firmicutes;c__Bacilli;o__Lactobacillales;f__Carnobacteriaceae;g__Granulicatella;s__	0.00510975	0	0	0.0135151	0.00160247	0.00780069	0.0107033	0.00692387	0.00559352	0.0091008	0.0101893	0.011822	0.00825422	0.0161758	0.00272117	0.00761928	0.00631916	0.0095241	0	0	0.00598658	0.00755881	0.00387011	0.0105219	0.00456552	0.0100381	0.00755881	0	0.00964504	0.00943339	0.00891939	0.0110056	0.0108847	0.00722622	0.00988692
	k__Bacteria;p__Firmicutes;c__Bacilli;o__Lactobacillales;f__Enterococcaceae;g__Enterococcus;s__	0	0	0	0	0	0	0.000272117	0	0	0	0	0	0.000362823	0	0	0	0	0	0	0	0	0	0	0	0	0	0	0	0	0	0.000332588	0	0	0	0
	k__Bacteria;p__Firmicutes;c__Bacilli;o__Lactobacillales;f__Enterococcaceae;g__Enterococcus;s__Enterococcus_faecalis	0	0	0	0.002056	6.04705e-05	0	6.04705e-05	0.00130011	0	0.000755881	0	0.000181411	0.000151176	0	9.07057e-05	0	0.000241882	0	0	0	0	0	0	0	0.000362823	0.000393058	0	0	0	0.000151176	3.02352e-05	0	0	0	0
	k__Bacteria;p__Firmicutes;c__Bacilli;o__Lactobacillales;f__Lactobacillaceae;g__Lactobacillus	0	0	0	0	0	0	0	0	0.000332588	0	0.000241882	0	0	0.000604705	0	0.00202576	0	0	0	0	0	0.000453528	0	0	0.000151176	0.000272117	0	0.010159	0.000211647	0.000120941	0	0	0	0	0
	k__Bacteria;p__Firmicutes;c__Bacilli;o__Lactobacillales;f__Lactobacillaceae;g__Lactobacillus;s__Lactobacillus_brevis	0	0	0	0	0	0	0	0	0.000574469	0	0	0	0	0	0	0	0	0	0	0	0	0	9.07057e-05	0	0.000181411	0	0	0	0	0.000211647	0	0	0	0	0
	k__Bacteria;p__Firmicutes;c__Bacilli;o__Lactobacillales;f__Lactobacillaceae;g__Lactobacillus;s__Lactobacillus_casei	0	0	0	0	0	0	0.000362823	0	0	0	0	3.02352e-05	0	0	0	0	0	0	0	0	0	0	0	0	0	0	0	0	0	0	0	0	0	0	0
	k__Bacteria;p__Firmicutes;c__Bacilli;o__Lactobacillales;f__Lactobacillaceae;g__Lactobacillus;s__Lactobacillus_fermentum	0	0	0	0.000393058	0	0	0	0	0	0	0	0	0	0	0.000211647	0	0	0	0	0	0	0	0	0	0.000120941	0	0	0	0	0	0	0	0	0	0
	k__Bacteria;p__Firmicutes;c__Bacilli;o__Lactobacillales;f__Lactobacillaceae;g__Lactobacillus;s__Lactobacillus_gasseri	0	0	0	0	9.07057e-05	0	0.000181411	0	0.00196529	0.00202576	0	0	0	0	0.000120941	0	0	0	0	0	0	0	0	0	0	0	0	0	0	0	0	0	0	0	0
	k__Bacteria;p__Firmicutes;c__Bacilli;o__Lactobacillales;f__Lactobacillaceae;g__Lactobacillus;s__Lactobacillus_iners_AB-1	0	0	0	0	0	0	9.07057e-05	0	0.000120941	0	3.02352e-05	0	0	0	0	0	0	0	0	0	0	0	0	0	0	0	0	0	0	0.000302352	0	0	0	0	0
	k__Bacteria;p__Firmicutes;c__Bacilli;o__Lactobacillales;f__Lactobacillaceae;g__Lactobacillus;s__Lactobacillus_mucosae	0	0	0	0.00281188	0.000725646	0.00855657	0.00393058	0.0048074	0.00314446	0.0032654	0.00616799	0.00356776	0.00541211	0.00607728	0.0016327	0.00595634	0.00323517	0	0	0	0.00305376	0.0031747	0.00846586	0.00568422	0.00465623	0.00571446	0.00513999	0	0.00507952	0.00568422	0.00486787	0.0047167	0.0053214	0.00553305	0.00489811
	k__Bacteria;p__Firmicutes;c__Bacilli;o__Lactobacillales;f__Lactobacillaceae;g__Lactobacillus;s__Lactobacillus_plantarum	0	0	0	0	0	0	0	0	0	0.000665175	0.000362823	0.000362823	0	0	0	0	0	0	0	0	0.00456552	0	0	0	0	0.000423293	0	0	0.000211647	0	0	0.000544234	0	0	0.000665175
	k__Bacteria;p__Firmicutes;c__Bacilli;o__Lactobacillales;f__Lactobacillaceae;g__Lactobacillus;s__Lactobacillus_salivarius	0	0.222017	0	0	0	0	0	0	0.000181411	0	0	0	0	0	0.000937292	0	0	0	0	0	0	0	0	0	0	0	0	0	0	0	0	0	0	0	0
	k__Bacteria;p__Firmicutes;c__Bacilli;o__Lactobacillales;f__Leuconostocaceae;g__Fructobacillus	0	0	0	0	0	0	0	0	0	0	0	0	0	0	0	0	0	0.00577493	0	0	0	0	0	0	0	0	0	0	0	0	0	0	0	0.000483764	0
	k__Bacteria;p__Firmicutes;c__Bacilli;o__Lactobacillales;f__Leuconostocaceae;g__Leuconostoc	0	0	0	0	0	0	0.000211647	0	0	0	0.000302352	0	0	0	0	0.000211647	0.000151176	0	0	0	0	0	0	0.000483764	0	0.000272117	0	0	9.07057e-05	0	0	0.000332588	0	0	0
	k__Bacteria;p__Firmicutes;c__Bacilli;o__Lactobacillales;f__Leuconostocaceae;g__Leuconostoc;s__Leuconostoc_mesenteroides	0	0	0	0	0	6.04705e-05	0	0	0	0	0.000151176	0	0	0	0	0	0	0	0	0	0	0	0	0	0	0	0	0	0.000151176	0	0	0.000151176	0	0	0
	k__Bacteria;p__Firmicutes;c__Bacilli;o__Lactobacillales;f__Streptococcaceae;g__Lactococcus;s__Lactococcus_lactis	0	0	0.0078914	0	0	0	0	0.000453528	0.000241882	0	0.00501905	0.000211647	0	0	0.000272117	0	0	0.0119429	0	0	0	0	0.00217694	0.00063494	0	0.000151176	0.000483764	0.0126686	0.000362823	9.07057e-05	0.000151176	0	0.000513999	0.00250952	0.000453528
	k__Bacteria;p__Firmicutes;c__Bacilli;o__Lactobacillales;f__Streptococcaceae;g__Streptococcus	3.02352e-05	0	0.0138175	0.0135151	0.00250952	0.0105219	0.0129709	0.011701	0.0130616	0.00931245	0.0242184	0.0124569	0.0107033	0.014392	0.00904033	0.0155711	0.0119127	0.0143315	0	0.0538489	0.00940316	0.0109452	0.0154804	0.0125476	0.00994739	0.0149664	0.0195017	0.0346193	0.0133035	0.00979621	0.012215	0.0144524	0.011822	0.0219508	0.0174155
	k__Bacteria;p__Firmicutes;c__Bacilli;o__Lactobacillales;f__Streptococcaceae;g__Streptococcus;s__Streptococcus_agalactiae	0	0	0	0	0	0	0	0	0	0	0	0	0	0	0	0	0	0	0	0	0	0	0.00284211	0	0	0	0.000544234	0	0	0	0	0	0	0	0
	k__Bacteria;p__Firmicutes;c__Bacilli;o__Lactobacillales;f__Streptococcaceae;g__Streptococcus;s__Streptococcus_equinus	0	0	0.013757	9.07057e-05	0	0.000272117	0.000362823	0.000665175	0.000151176	0.000151176	0.001028	0.000120941	0.000211647	0.000211647	3.02352e-05	0.000241882	0	0	0	0	6.04705e-05	0.00108847	9.07057e-05	0.000453528	3.02352e-05	0.000574469	0.000181411	0	0.000393058	0.000181411	0.000302352	3.02352e-05	0.000211647	9.07057e-05	0.000211647
	k__Bacteria;p__Firmicutes;c__Bacilli;o__Lactobacillales;f__Streptococcaceae;g__Streptococcus;s__Streptococcus_mutans	0	0	0	0	0	0	0	0	0	0	0	0	0.000937292	0	0.000393058	0	0	0	0	0	0	0	0	0	0.000332588	0	9.07057e-05	0	0	9.07057e-05	0.000181411	0	0.000272117	0	0.000332588
	k__Bacteria;p__Firmicutes;c__Bacilli;o__Lactobacillales;f__Streptococcaceae;g__Streptococcus;s__Streptococcus_pneumoniae	0.00513999	0.0241579	0.0954526	0.233507	0.0433876	0.204723	0.21588	0.168803	0.176271	0.187217	0.20049	0.199794	0.195713	0.231269	0.0716575	0.228669	0.115499	0.0229788	0.0316865	9.07057e-05	0.160912	0.224769	0.174367	0.222743	0.169438	0.234686	0.214549	0	0.24935	0.236984	0.246901	0.24294	0.220687	0.203665	0.233204
	k__Bacteria;p__Firmicutes;c__Clostridia;o__Clostridiales;f__Christensenellaceae;g__Christensenellaceae_R-7_group	0	0	0	0	0	0	0	0	0	0.00281188	0	0	0	0	0	0	0	0	0	0	0	0	0	0	0	0	0	0	0	0	0	0	0	0	0
	k__Bacteria;p__Firmicutes;c__Clostridia;o__Clostridiales;f__Christensenellaceae;g__Christensenellaceae_R-7_group;s__gut_metagenome	0	0	0	0	0	0	0	0	0	0.00211647	0	0	0	0	0	0	0	0	0	0	0	0	0	0	0	0	0	0	0	0	0	0	0	0	0
	k__Bacteria;p__Firmicutes;c__Clostridia;o__Clostridiales;f__Christensenellaceae;g__Christensenellaceae_R-7_group;s__metagenome	0	0	0	0	0	0	0	0	0	0.000513999	0	0	0	0	0	0	0	0	0	0	0	0	0	0	0	0	0	0	0	0	0	0	0	0	0
	k__Bacteria;p__Firmicutes;c__Clostridia;o__Clostridiales;f__Clostridiaceae_1;g__Caloramator;s__	0	0	0	0	0	0	0	0	0.000241882	0	0	0	0	0	0	0	0	0	0	0	0	0	0	0	0	0	0	0	0.000181411	0	0	0	0	0	0
	k__Bacteria;p__Firmicutes;c__Clostridia;o__Clostridiales;f__Clostridiaceae_1;g__Clostridium_sensu_stricto_1	0	0	0	0	0.000151176	0	0.000423293	0	0	0	0	0	0	0	0.000181411	0	0	0	0	0	0	0	0	0	0	0	0	0	0	0	0	0	0	0	0
	k__Bacteria;p__Firmicutes;c__Clostridia;o__Clostridiales;f__Clostridiaceae_1;g__Clostridium_sensu_stricto_1;s__Clostridium_perfringens	0	0	0	0	0.0135151	0	0	0	0	0.000362823	0.000423293	0	0	0	0.00674246	0	0.00263047	0	0	0	0	0	0	0	0	0	0	0	0	0	0	0	0	0	0
	k__Bacteria;p__Firmicutes;c__Clostridia;o__Clostridiales;f__Clostridiaceae_1;g__Clostridium_sensu_stricto_1;s__unidentified	0	0	0	0	0	0	0	0	0	0	0	0	0	0	0	0	0.000302352	0	0	0	0	0	0	0	0	0	0	0	0	0	0	0	0	0	0
	k__Bacteria;p__Firmicutes;c__Clostridia;o__Clostridiales;f__Clostridiaceae_1;g__Clostridium_sensu_stricto_10;s__	0	0	0	0	0	0	0	0	0	0	0	0	0	0	0	0	0.000181411	0	0	0	0	0	0	0	0	0	0	0	0	0	0	0	0	0	0.000332588
	k__Bacteria;p__Firmicutes;c__Clostridia;o__Clostridiales;f__Clostridiaceae_1;g__Clostridium_sensu_stricto_12;s__	0	0	0	0	0	0	0	0	0	0	0	0	0	0	0	0	0	0	0	0	0	0	0	0	0	0.000120941	0.00133035	0	0	0	0	0	0	0	0
	k__Bacteria;p__Firmicutes;c__Clostridia;o__Clostridiales;f__Clostridiaceae_1;g__Clostridium_sensu_stricto_12;s__Clostridium_kluyveri	0	0	0	0	0	0	0	0	0	0	0	0	0	0	0.000151176	0	0	0	0	0	0	0	0	0	0	0	0	0	0	0	0	0	0	0	0
	k__Bacteria;p__Firmicutes;c__Clostridia;o__Clostridiales;f__Clostridiaceae_1;g__Fonticella;s__Fonticella_tunisiensis	0	0	0	0	0	0	0	0	0	0	0	0	0	0	0	0	0	0	0	0	0	0	0	0	0	0	0.000574469	0	0	0	0	0	0	0	0
	k__Bacteria;p__Firmicutes;c__Clostridia;o__Clostridiales;f__Clostridiaceae_1;g__Hathewaya;s__Clostridium_sp._A3LF_68	0	0	0	0	0	0	0	0	0.00217694	0	0	0	0	0	0.533894	0	0	0	0	0	0	0	0	0	0	0	0	0	0.000151176	0	0	0	0	0	0
	k__Bacteria;p__Firmicutes;c__Clostridia;o__Clostridiales;f__Clostridiaceae_1;g__Sarcina;s__	0	0	0	0.000181411	0	0	0	0	0	0	0	0	0	0	0	0	0	0	0	0	0	0	0	0	0	0	0	0	0	0	0	0	0	0	0
	k__Bacteria;p__Firmicutes;c__Clostridia;o__Clostridiales;f__Clostridiaceae_1;g__Thermobrachium	0	0	0	0	3.02352e-05	0	0	0	0	0.000604705	0	0	0	0	0	0	0	0	0	0	0	0	0	0	0	0	0	0	0.000120941	9.07057e-05	0	0	0	0	0
	k__Bacteria;p__Firmicutes;c__Clostridia;o__Clostridiales;f__Clostridiaceae_1;g__Youngiibacter;s__	0	0	0	0	0	0	0	0	0	0	0	0	0	0	0	0	0	0	0	0	0	0	0	0	0	0	0	0	0	0	0	0	0	0.000544234	0
	k__Bacteria;p__Firmicutes;c__Clostridia;o__Clostridiales;f__Clostridiales_vadinBB60_group;g__;s__	0	0	0	0	0	0	0	0	0	0.00202576	0	0	0	0	0	0	0	0	0	0	0	0	0	0	0	0	0	0	0	0	0	0	0	0	0
	k__Bacteria;p__Firmicutes;c__Clostridia;o__Clostridiales;f__Clostridiales_vadinBB60_group;g__Clostridiales_bacterium_canine_oral_taxon_162;s__Clostridiales_bacterium_canine_oral_taxon_162	0	0	0	0.000725646	3.02352e-05	0.000574469	0	0	0	0	0	0.000120941	0	0	0	0	0	0	0	0	0	0	0	0	0.000211647	0	0	0	0	0	0	0	0	0	0
	k__Bacteria;p__Firmicutes;c__Clostridia;o__Clostridiales;f__Defluviitaleaceae;g__Defluviitaleaceae_UCG-011	0	0	0	0.000544234	0	0	0	0.000151176	0	0.000423293	0	0.000393058	0	0	3.02352e-05	0.000513999	0.000332588	0	0	0	0	0.000544234	0	0	0	0	0.00130011	0	0	0	0	0	0	0.000362823	0.000423293
	k__Bacteria;p__Firmicutes;c__Clostridia;o__Clostridiales;f__Family_XI	0	0	0	0	0	0	9.07057e-05	0	0	0	0	0	0	0	0	0	0	0	0	0	0	0	0	0	0	0	0	0	0	0	0	0	0	0	0
	k__Bacteria;p__Firmicutes;c__Clostridia;o__Clostridiales;f__Family_XI;g__Anaerococcus;s__	0.00713551	0.0261837	0.00456552	0.00250952	0.000665175	0.000876822	0.00278164	0.00507952	0.00625869	0.00359799	0.00253976	0.00217694	0.0026607	0.00244905	0.00238858	0.00335611	0.00123964	0	0	0	0.00725646	0.0126988	0.00492834	0.000997763	0.00148153	0.00411199	0.00371893	0	0.00229788	0.00495858	0.00444458	0.00801234	0.00275141	0	0.00414223
	k__Bacteria;p__Firmicutes;c__Clostridia;o__Clostridiales;f__Family_XI;g__Anaerococcus;s__uncultured_organism	0	0	0	0	3.02352e-05	0	0.000816351	0	0.00105823	0	0	0.00160247	0.000755881	0	0	0	0	0	0	0	0	0	0	0	0	0.000332588	0	0	0	0.000574469	0	0	0	0	0
	k__Bacteria;p__Firmicutes;c__Clostridia;o__Clostridiales;f__Family_XI;g__Ezakiella	0	0	0	0	0	0.000302352	0	0	0.0011187	0	0	0	0.00069541	0	0	0	0	0	0	0	0	0	0	0	0	0	0	0	0	0	0.000272117	0	0	0	0
	k__Bacteria;p__Firmicutes;c__Clostridia;o__Clostridiales;f__Family_XI;g__Ezakiella;s__Ezakiella_massiliensis	0	0	0	0	0	0	0	0	0	0	0	0	0	0	0	0	0	0	0	0	0	0	0	0.00178388	0	0	0	0	0	0	0	0	0.000302352	0	0
	k__Bacteria;p__Firmicutes;c__Clostridia;o__Clostridiales;f__Family_XI;g__Ezakiella;s__Tissierellia_bacterium_S7-1-4	0	0	0	0	3.02352e-05	0	0.000513999	0.000423293	0	0	0	0	0	0	0	0	0	0	0	0	0	0	0	0	0	0	0	0	0	0	0	0	0	0	0
	k__Bacteria;p__Firmicutes;c__Clostridia;o__Clostridiales;f__Family_XI;g__Finegoldia;s__	0	0	0.010794	0	0.000302352	0.000937292	0.00184435	0.00269094	0.0073774	0.0031747	0.00296305	0.00148153	0.00114894	0.000574469	0.00139082	0.00178388	3.02352e-05	0	0	0	0.00136059	0.00474693	0.00063494	0	0	0.000846586	0.000604705	0	0.00139082	0.00123964	0.000816351	0.00117917	0.0011187	0	0.00625869
	k__Bacteria;p__Firmicutes;c__Clostridia;o__Clostridiales;f__Family_XI;g__Helcococcus;s__	0	0	0	0	0	0	0	0	0.000453528	0	0	0	0	0	0	0	0	0	0	0	0	0	0	0	0	0	0	0	0	0	0	0	0	0	0
	k__Bacteria;p__Firmicutes;c__Clostridia;o__Clostridiales;f__Family_XI;g__Helcococcus;s__Helcococcus_seattlensis	0	0	0	0	0	0	0	0	0.000332588	0	0	0	0	0	0	0	0	0	0	0	0	0	0	0	0	0	0	0	0	0	0	0	0	0	0
	k__Bacteria;p__Firmicutes;c__Clostridia;o__Clostridiales;f__Family_XI;g__Murdochiella;s__Levyella_massiliensis	0	0	0	0	0	0	0	0	0.000211647	0	0	0	0	0	0	0	0	0	0	0	0	0	0	0	0	0	0	0	0	0	0	0	0	0	0.000423293
	k__Bacteria;p__Firmicutes;c__Clostridia;o__Clostridiales;f__Family_XI;g__Parvimonas	0	0	0	0	9.07057e-05	0	0	0.000211647	0.000544234	0	0	0	0	0	0.000241882	0	0	0	0	0	0	0	0.00565399	0	0	0	0.000362823	0	0	0	0	0	0	0	0
	k__Bacteria;p__Firmicutes;c__Clostridia;o__Clostridiales;f__Family_XI;g__Peptoniphilus;s__	0	0	0	0.000362823	0.000120941	0.0016327	0.000151176	0.000453528	0.00126988	0.00178388	0.000423293	0	0	0	0.000241882	0.000967527	0.000332588	0	0	0	0.000423293	0	0	0	0.000120941	0.00069541	0.00136059	0	0.000362823	0.000755881	0.000574469	0.000513999	0	0.000423293	0.00123964
	k__Bacteria;p__Firmicutes;c__Clostridia;o__Clostridiales;f__Family_XI;g__Peptoniphilus;s__Clostridiales_bacterium_SIT11	0	0	0	0	0	0	0	0	0	0	0	0	0	0	0	0	0	0	0	0	0	0	0	0	0	0	0	0	0	0	0	0	0	0	0
	k__Bacteria;p__Firmicutes;c__Clostridia;o__Clostridiales;f__Family_XIII	0	0	0	0	0	0	0	0	0	0	0.000211647	0	0	0	0	0	0	0	0	0	0	0	0	0	0	0	0	0	0	0	0	0	0	0	0
	k__Bacteria;p__Firmicutes;c__Clostridia;o__Clostridiales;f__Family_XIII;g__[Eubacterium]_brachy_group;s__Eubacterium_brachy_ATCC_33089	0	0	0	0	0	0	0	0	0	0	0	0	0	0	9.07057e-05	0	0	0	0	0	0	0	0	0	0	0	0.00120941	0	0	0	0	0	0	0	0
	k__Bacteria;p__Firmicutes;c__Clostridia;o__Clostridiales;f__Family_XIII;g__[Eubacterium]_nodatum_group	0	0	0	0	0	0	0	0	0	0	0	0	0	0	0	0	0	0	0	0	0	0	0	0	0	0	0	0	0	0	0	0.000181411	0	0	0
	k__Bacteria;p__Firmicutes;c__Clostridia;o__Clostridiales;f__Family_XIII;g__[Eubacterium]_nodatum_group;s__Eubacterium_infirmum_F0142	0	0	0	0	0	0	0	0	3.02352e-05	0	6.04705e-05	0	0	0	0	0	0	0	0	0	0	0	0.000151176	0	0	0	0	0	0	0	0	0	0	0	0
	k__Bacteria;p__Firmicutes;c__Clostridia;o__Clostridiales;f__Family_XIII;g__[Eubacterium]_saphenum_group	0	0	0	0	0	0	0.000181411	0	0	0	0	0	0	0	0.000302352	3.02352e-05	0	0	0	0	0	0	0	0	0	0	0	0	0.000151176	0	0.000151176	0	0.000241882	0	0.000181411
	k__Bacteria;p__Firmicutes;c__Clostridia;o__Clostridiales;f__Family_XIII;g__Family_XIII_UCG-001;s__Eubacterium_sp._oral_clone_CK047	0	0	0	0	0	0	0	0	0	0	0	0	0	0	0.000181411	0	0	0	0	0	0.001028	0	0	0	0	0	0	0	0	0	0	3.02352e-05	0	0	0
	k__Bacteria;p__Firmicutes;c__Clostridia;o__Clostridiales;f__Family_XIII;g__Mogibacterium	0	0	0	0	0	0.000332588	0	0	0	0.000816351	0	0	0	0	0	0	0	0	0	0	0.000907057	0	0.00136059	0	0	0	0	0	0	0.000272117	0	0	0	0	0
	k__Bacteria;p__Firmicutes;c__Clostridia;o__Clostridiales;f__Family_XVI;g__Carboxydocella;s__Carboxydocella_sp._930	0	0	0.0063494	0.000181411	9.07057e-05	0.000665175	0.000483764	0	0.000181411	0	0.000211647	6.04705e-05	0	0	0	9.07057e-05	0	0	0.0154502	0.0128802	0	0.000907057	0	0	0	0	0.000332588	0	0.000181411	0	0.000332588	0	0	0	0
	k__Bacteria;p__Firmicutes;c__Clostridia;o__Clostridiales;f__Lachnospiraceae	0	0	0	0	0	6.04705e-05	0	0	0.000302352	0	0	0	0	0	0	0	0	0	0.144252	0	0	0	0	0	0	0.000453528	0	0	0	0	0	0.000302352	0	0	0
	k__Bacteria;p__Firmicutes;c__Clostridia;o__Clostridiales;f__Lachnospiraceae;g__[Eubacterium]_hallii_group;s__	0	0	0	0	0	0	0	0	0	0	0	0	0	0	0	0	0	0	0	0	0	0	0	0	0	0.000332588	0	0	0	0	0	0	0	0	0
	k__Bacteria;p__Firmicutes;c__Clostridia;o__Clostridiales;f__Lachnospiraceae;g__Agathobacter;s__	0	0	0	0	0.000151176	0	0	0	0	0	0	0	0	0	0.000151176	0	0.000393058	0	0	0	0	0	0	0	0	3.02352e-05	0	0	0	0	0	0	0	0	0
	k__Bacteria;p__Firmicutes;c__Clostridia;o__Clostridiales;f__Lachnospiraceae;g__Anaerostipes;s__uncultured_organism	0	0	0	0	0	0	0	0	0	0.000755881	0.000181411	0	0	0	0	0	0	0	0	0	0	0	0	0	0	0	0	0	0	0	0	0	0	0	0
	k__Bacteria;p__Firmicutes;c__Clostridia;o__Clostridiales;f__Lachnospiraceae;g__Blautia	0	0	0	0	3.02352e-05	0	0	0	0.000483764	0	0	0	0	0	0	0	0	0	0	0	0	0	0	0	0	9.07057e-05	0	0	0	0.000181411	0	0.000362823	0	0	0
	k__Bacteria;p__Firmicutes;c__Clostridia;o__Clostridiales;f__Lachnospiraceae;g__Blautia;s__uncultured_organism	0	0	0	0	0	0.000513999	0	0	0	0	0	0	0	0	0	0	0	0	0	0	0	0	0	0	0.000302352	0	0	0	0	0	0	0	0	0	0
	k__Bacteria;p__Firmicutes;c__Clostridia;o__Clostridiales;f__Lachnospiraceae;g__Butyrivibrio_2;s__Eubacterium_sp._oral_clone_GI038	0	0	0.00595634	0	0	0	0	0	0	0	0	0	0	0	0	0	0	0	0	0	0	0	0	0	0	0	0	0	0	0	0	0	0	0	0
	k__Bacteria;p__Firmicutes;c__Clostridia;o__Clostridiales;f__Lachnospiraceae;g__Butyrivibrio_2;s__Firmicutes_oral_clone_BB124	0	0	0	0	0	0	0	0	0	0	0.000332588	0	0	0	0	0	0	0	0	0	0	0	0.000725646	0	0	0	0	0	0	0	0	0	0	0	0
	k__Bacteria;p__Firmicutes;c__Clostridia;o__Clostridiales;f__Lachnospiraceae;g__Catonella;s__	0	0	0	0	6.04705e-05	0	0.000423293	0	0	0	0.000332588	0	0	0	0	0	0	0	0	0	0	0	0.000755881	0	0	0	0	0	0	6.04705e-05	3.02352e-05	0.000272117	9.07057e-05	0	0
	k__Bacteria;p__Firmicutes;c__Clostridia;o__Clostridiales;f__Lachnospiraceae;g__Coprococcus_2;s__	0	0	0	0	0	0	0	0	0	0	0	0	0	0	0	0	0.000513999	0	0	0	0	0	0	0	0	0	0	0	0	9.07057e-05	0	0	0	0	0
	k__Bacteria;p__Firmicutes;c__Clostridia;o__Clostridiales;f__Lachnospiraceae;g__Dorea;s__	0	0	0	0	9.07057e-05	0	0	0	0	0	0	0	0	0	0	0	0	0	0	0	0	0	0	0	0	0	0	0	0	9.07057e-05	0	0	0	0	0
	k__Bacteria;p__Firmicutes;c__Clostridia;o__Clostridiales;f__Lachnospiraceae;g__Fusicatenibacter	0	0	0	0	0	0	0	0	0	0.000393058	0.000241882	0	0	0	0	0	0	0	0	0	0	0	0	0	0	0	0	0	0	9.07057e-05	0	0	0.000241882	0	0
	k__Bacteria;p__Firmicutes;c__Clostridia;o__Clostridiales;f__Lachnospiraceae;g__Howardella	0	0	0	9.07057e-05	0	0	0.000120941	0	0	0	0	0	0	0	0	0	0	0	0	0	0	0	0	0	0	0	0	0	0	0	0	0	0	0	0.000241882
	k__Bacteria;p__Firmicutes;c__Clostridia;o__Clostridiales;f__Lachnospiraceae;g__Hungatella	0	0	0	9.07057e-05	0	0	0	0	0	0.00184435	0	0	0	0	0	0	0	0	0	0	0	0	0	0	0	0	0	0	0	0	0	0	0	0	0
	k__Bacteria;p__Firmicutes;c__Clostridia;o__Clostridiales;f__Lachnospiraceae;g__Johnsonella;s__	0	0	0	0	0	0	0	0.000241882	0	0	0	0	0	0	0	0	0	0	0	0	0	0	0	0	0	0	0	0	0.000120941	0	0	0	0.000151176	0	0
	k__Bacteria;p__Firmicutes;c__Clostridia;o__Clostridiales;f__Lachnospiraceae;g__Lachnoanaerobaculum;s__	0	0	0	0.000483764	3.02352e-05	0.000241882	0.000423293	0.000302352	0	0.00148153	0.000151176	0.000483764	0	0.00063494	0.00063494	0.000876822	0.000181411	0	0	0	0.00145129	0	0	0.000544234	0	9.07057e-05	0.000513999	0	0.000362823	3.02352e-05	3.02352e-05	0.000272117	0.000483764	0.00063494	0
	k__Bacteria;p__Firmicutes;c__Clostridia;o__Clostridiales;f__Lachnospiraceae;g__Lachnoclostridium	0	0	0	0	0	0	0	0	0	0.000513999	0	0	0	0	0	0	0	0	0	0	0	0	0	0	0	0	0	0	0	0	0	0	0	0	0
	k__Bacteria;p__Firmicutes;c__Clostridia;o__Clostridiales;f__Lachnospiraceae;g__Lachnoclostridium;s__uncultured_organism	0	0	0	0	0	0	0	0	0	0	0	0	0	0	0	0	0	0	0	0	0.000907057	0	0	0	0	0	0	0	0	0	0	0	0	0	0
	k__Bacteria;p__Firmicutes;c__Clostridia;o__Clostridiales;f__Lachnospiraceae;g__Lachnospiraceae_ND3007_group;s__	0	0	0	0	0	0	0	0	0.000181411	0	0	0	0	0	0	0	0	0	0	0	0	0	0	0	0	3.02352e-05	0	0	0	0	0	0	0	0	0
	k__Bacteria;p__Firmicutes;c__Clostridia;o__Clostridiales;f__Lachnospiraceae;g__Oribacterium	0	0	0	0.000181411	0	0.000453528	0.000483764	0	0	0.000393058	9.07057e-05	0.000211647	0.000362823	0.000513999	0.000302352	0.000211647	0	0	0	0	0	0	0.001542	0	0	0.000120941	0.000544234	0	0.000483764	6.04705e-05	0.000120941	0.000211647	0.000362823	0	0.000604705
	k__Bacteria;p__Firmicutes;c__Clostridia;o__Clostridiales;f__Lachnospiraceae;g__Shuttleworthia;s__Shuttleworthia_satelles_DSM_14600	0	0	0	0	0	0	0	0	0	0	0	0	0	0	0.000241882	0	0	0	0	0	0	0	0.00187458	0	0	0	0	0	0	0	0	0	0	0	0
	k__Bacteria;p__Firmicutes;c__Clostridia;o__Clostridiales;f__Lachnospiraceae;g__Stomatobaculum;s__	0	0	0	0	6.04705e-05	0.000483764	0	0	0	0.000483764	0	0	0.000393058	0	0	0	0	0	0	0	0	0	0	0	0.000151176	0.000181411	0	0	0.000332588	0	0	0.000211647	0.000272117	0	0
	k__Bacteria;p__Firmicutes;c__Clostridia;o__Clostridiales;f__Lachnospiraceae;g__Tyzzerella_3;s__unidentified	0	0	0	0	0	0.000604705	0	0	0	0	0	0	0	0	0	0	0	0	0	0	0	0	0	0	0	0	0	0	0	0	0	0.000181411	0	0	0
	k__Bacteria;p__Firmicutes;c__Clostridia;o__Clostridiales;f__Lachnospiraceae;g__Tyzzerella_4;s__	0	0	0	0	0	0	0	0	0	6.04705e-05	0	0	0	0	0	0	0	0	0	0	0.000453528	0	0	0	0	0	0	0	0	0	0	0	0	0	0
	k__Bacteria;p__Firmicutes;c__Clostridia;o__Clostridiales;f__Peptococcaceae;g__Desulfotomaculum	0	0	0	0	0	0	0	0	0	0.000393058	0	0	0	0	0	0	0	0	0	0	0	0	0	0	0	0	0	0	0	0	0	0	0	0	0
	k__Bacteria;p__Firmicutes;c__Clostridia;o__Clostridiales;f__Peptococcaceae;g__Peptococcus	0	0	0	0	0	0	0	0	0	0	0.000302352	0.000151176	0	0	0	0	0	0	0	0	0	0	0	0	0	0	0	0	0	9.07057e-05	0	0	0	0	0
	k__Bacteria;p__Firmicutes;c__Clostridia;o__Clostridiales;f__Peptostreptococcaceae	0	0	0	0	0	0	0	0	0	0	3.02352e-05	0	0	0	0	0	0	0	0	0	0	0	0	0	0	0	0	0	0.000362823	0	0	0	0	0	0
	k__Bacteria;p__Firmicutes;c__Clostridia;o__Clostridiales;f__Peptostreptococcaceae;g__Filifactor;s__	0	0	0	0	6.04705e-05	0	0	0	0.000272117	0	6.04705e-05	0.000272117	0.000151176	0	6.04705e-05	0	0	0	0	0	0.000846586	0	0.000755881	0	0	0.000272117	0	0	0.000574469	0	0	0.000483764	0.000151176	0	0.000393058
	k__Bacteria;p__Firmicutes;c__Clostridia;o__Clostridiales;f__Peptostreptococcaceae;g__Paeniclostridium;s__Paeniclostridium_sordellii	0	0	0	0	0.779283	0	0.000513999	0	0	0	0	0	0	0	0	0	0.000151176	0	0	0	0	0	0	0	0	0	0	0	0	0	0	0	0	0	0
	k__Bacteria;p__Firmicutes;c__Clostridia;o__Clostridiales;f__Peptostreptococcaceae;g__Peptostreptococcus;s__	0	0	0	0.00426317	0.00069541	0.00580516	0.00477717	0.00284211	0.00275141	0.00577493	0.00444458	0.00217694	0.00444458	0.00290258	0.00123964	0.00647034	0.00296305	0	0	0	0.00253976	0.00556328	0.00495858	0.00807281	0.00323517	0.00544234	0.00486787	0	0.00323517	0.00414223	0.00513999	0.00423293	0.00616799	0.00580516	0.00329564
	k__Bacteria;p__Firmicutes;c__Clostridia;o__Clostridiales;f__Peptostreptococcaceae;g__Romboutsia;s__	0	0.0124872	0	0.00063494	0	0	0	0	0	0.000725646	0.000241882	0	0	0	0	0.000453528	0	0	0	0	0	0	0	0	0	0	0	0	0	0	0	0	0	0	0
	k__Bacteria;p__Firmicutes;c__Clostridia;o__Clostridiales;f__Ruminococcaceae;g__[Eubacterium]_coprostanoligenes_group;s__human_gut_metagenome	0	0	0	0	0	0	0.000453528	0	0	0	0	0	0	0	0	0	0	0	0	0	0	0	0	0	0	6.04705e-05	0	0	0	0	0	0	0	0	0
	k__Bacteria;p__Firmicutes;c__Clostridia;o__Clostridiales;f__Ruminococcaceae;g__[Eubacterium]_coprostanoligenes_group;s__uncultured_organism	0	0	0	0	0	0	0	0	0	0.000725646	0	0	0	0	0	0	0	0	0	0	0	0	0	0	0	0	0	0	0	0	0	0	0	0	0
	k__Bacteria;p__Firmicutes;c__Clostridia;o__Clostridiales;f__Ruminococcaceae;g__[Eubacterium]_coprostanoligenes_group;s__uncultured_rumen_bacterium	0	0	0	0	0	0	0	0	0.000181411	0	0	0	0	0	0	0	0	0	0	0	0	0	0	0	0	0	0	0	0	0	0	0	0	0	0
	k__Bacteria;p__Firmicutes;c__Clostridia;o__Clostridiales;f__Ruminococcaceae;g__Faecalibacterium;s__	0	0	0	0.00178388	0	0.000241882	3.02352e-05	0	0	0.000725646	0	0	0.00063494	0	0	0.000393058	0.000211647	0	0	0	0	0	0	0	0	0.000483764	0	0	0	0.000120941	0	0	0	6.04705e-05	0
	k__Bacteria;p__Firmicutes;c__Clostridia;o__Clostridiales;f__Ruminococcaceae;g__Fastidiosipila;s__Clostridiales_bacterium_KA00274	0	0	0	0	0	0	0.001542	0	0.00175364	0	0	0	0	0	0	0	0	0	0	0	0	0	0	0	0	0	0	0	0	0	0	0	0	0	0
	k__Bacteria;p__Firmicutes;c__Clostridia;o__Clostridiales;f__Ruminococcaceae;g__Ruminococcaceae_NK4A214_group	0	0	0	0	9.07057e-05	0	0	0	0	0.000755881	0	0	0	0	0	0	0	0	0	0	0	0	0	0	0	0	0	0	0	0	0	0	0	0	0
	k__Bacteria;p__Firmicutes;c__Clostridia;o__Clostridiales;f__Ruminococcaceae;g__Ruminococcaceae_UCG-002;s__	0	0	0	0.000393058	0	0	0	0	0	0.00447481	0	0	0	0	0	0	0	0	0	0	0	0	0	0	0	0	0	0	0	0	0	0	0	0	0
	k__Bacteria;p__Firmicutes;c__Clostridia;o__Clostridiales;f__Ruminococcaceae;g__Ruminococcaceae_UCG-005	0	0	0	0	0	0	0	0	0	0.000483764	0	0	0	0	0	0	0	0	0	0	0	0	0	0	0	0	0	0	0.000181411	0	0	0	0	0	0
	k__Bacteria;p__Firmicutes;c__Clostridia;o__Clostridiales;f__Ruminococcaceae;g__Ruminococcaceae_UCG-013	0	0	0	0	0	0	0.000483764	0	0	0	0	0	0	0	0	0	0	0	0	0	0	0	0	0	0	0	0	0	0	0	0	0	0	0	0
	k__Bacteria;p__Firmicutes;c__Clostridia;o__Clostridiales;f__Ruminococcaceae;g__Ruminococcaceae_UCG-014;s__	0	0	0	0	3.02352e-05	0	0	0	0	0	0	0	0	0.000755881	0	0	0	0	0	0	0.00117917	0	0	0	0	0	0	0	0	0	0.000332588	0	9.07057e-05	0.000211647	0
	k__Bacteria;p__Firmicutes;c__Clostridia;o__Clostridiales;f__Ruminococcaceae;g__Ruminococcus_1	0	0	0	0	0	0	0	0	0	0.00063494	0	0	0	0	0	0	0	0	0	0	0	0	0	0	0	0	0	0	0	0	0	0	0	0	0
	k__Bacteria;p__Firmicutes;c__Clostridia;o__Clostridiales;f__Ruminococcaceae;g__Ruminococcus_2;s__	0	0	0	0.000211647	0	0	0	0	0	0.000997763	0	0	0	0	0	0	0	0	0	0	0	0	0	0	0	0	0	0	0	0	0	0	0	3.02352e-05	0
	k__Bacteria;p__Firmicutes;c__Clostridia;o__Clostridiales;f__Ruminococcaceae;g__Subdoligranulum;s__	0	0	0	0	0	0	0	0	0	0	0	0	0	0	0.000181411	0	0	0	0	0	0	0	0	0	0	0.000120941	0	0	0	0	0	3.02352e-05	0	0	0
	k__Bacteria;p__Firmicutes;c__Clostridia;o__Clostridiales;f__Ruminococcaceae;g__uncultured	0	0	0	0	0	0	0	0	0	0.00133035	0	0	0	0	0	0	0	0	0	0	0	0	0	0	0	0	0	0	0	0	0	0	0	0	0
	k__Bacteria;p__Firmicutes;c__Clostridia;o__Clostridiales;f__TC1;g__;s__	0	0	0	0	0	0	0	0	0	0	0	0	0	0	0	0	0	0	0	0	0	0	0	0	0	0	0	0	0	0	0.000423293	0	0	0	0
	k__Bacteria;p__Firmicutes;c__Clostridia;o__Thermoanaerobacterales;f__Family_III;g__Caldicellulosiruptor	0	0	0	0	0	0	0	0	0	0	0	0.000120941	0	0	0	0	0	0	0	0	0	0	0	0	0.000211647	0	0	0	0.000241882	0	6.04705e-05	0	0	0	0
	k__Bacteria;p__Firmicutes;c__Clostridia;o__Thermoanaerobacterales;f__Family_III;g__Thermoanaerobacterium;s__Thermoanaerobacterium_sp.	0	0	0	0	0	0.000513999	0	0	0	0	0	0	0	0	0.000120941	0	0	0	0	0	0	0	0	0.0011187	0.000120941	0	0	0	0	0	0	0	0	0	0
	k__Bacteria;p__Firmicutes;c__Clostridia;o__Thermoanaerobacterales;f__Thermoanaerobacteraceae;g__Caldanaerobius;s__Caldanaerobius_polysaccharolyticus_DSM_13641	0.000393058	0	0	0	0	0	0	0	0	0	0	0	0.000181411	0.00166294	0	0	0	0	0	0	0	0	0	0	0	0	0	0	0	0	0	0	0	0	0
	k__Bacteria;p__Firmicutes;c__Clostridia;o__Thermolithobacterales;f__Thermolithobacteraceae;g__Thermolithobacter	0	0	0	0	0	0	0	0	0	0	0	0	0	0	0	0	0	0.00181411	0	0	0	0	0	0	0	0	0	0	0	0	0	0	0	0	0
	k__Bacteria;p__Firmicutes;c__Negativicutes;o__Selenomonadales;f__Veillonellaceae;g__Allisonella;s__	0	0	0	0	0	0	0	0	0	0	0.000181411	0	0	0	0	0	0	0	0	0	0	0	0	0	0	0.000120941	0	0	0	0	0	0	0	0.000241882	0
	k__Bacteria;p__Firmicutes;c__Negativicutes;o__Selenomonadales;f__Veillonellaceae;g__Dialister;s__	0	0.00761928	0	0.000997763	9.07057e-05	0.000665175	0.00196529	0.000272117	0.000544234	0.00193505	0.000725646	0.000332588	9.07057e-05	0.000725646	0.000755881	0.000332588	0.000120941	0	0	0	0	0	0	0.000574469	0.000574469	0.000211647	0.000483764	0	0.00063494	0.000846586	0.000332588	0.000574469	0.000272117	0	0.00193505
	k__Bacteria;p__Firmicutes;c__Negativicutes;o__Selenomonadales;f__Veillonellaceae;g__Dialister;s__Dialister_pneumosintes	0	0	0	0	0	0	0	0	0	0	0	0	0	0	0	0	0	0	0	0	0	0	0	0	0	0	0	0	0	0.000120941	0	0	0.000151176	0	0
	k__Bacteria;p__Firmicutes;c__Negativicutes;o__Selenomonadales;f__Veillonellaceae;g__Dialister;s__unidentified	0	0	0	0	0	0	0	0	0.000211647	0	0	0	0	0	0	0	0	0	0	0	0	0	0	0	0	0	0	0	0	0	0	0	0	0	0
	k__Bacteria;p__Firmicutes;c__Negativicutes;o__Selenomonadales;f__Veillonellaceae;g__Dialister;s__Veillonellaceae_bacterium_DNF00626	0	0	0	0	0	0	0	0	0.000513999	0.000725646	0	0	0	0	0	0	0	0	0	0	0	0	0	0	0	0	0	0	0	0	0	0	0	0	0
	k__Bacteria;p__Firmicutes;c__Negativicutes;o__Selenomonadales;f__Veillonellaceae;g__Megamonas;s__	0	0	0	0	0	0	0	0	0	0	0	0	0	0	0	0	0	0	0	0	0	0	0	0	0	0	0	0	0	0	3.02352e-05	0	3.02352e-05	0	0
	k__Bacteria;p__Firmicutes;c__Negativicutes;o__Selenomonadales;f__Veillonellaceae;g__Megasphaera	0	0	0	0	0	0	0	0	9.07057e-05	0	0	0	0	0	0.000151176	0	0	0	0	0	0	0	0	0	0	0	0	0	0	0	0	0	0	0	0
	k__Bacteria;p__Firmicutes;c__Negativicutes;o__Selenomonadales;f__Veillonellaceae;g__Megasphaera;s__unidentified	0	0	0	0	0	0	0.000876822	0.000453528	0.00148153	0	0	0	0	0	0	0	0	0	0	0	0	0	0	0	0	0	0	0	0	0	0	0	0	0	0
	k__Bacteria;p__Firmicutes;c__Negativicutes;o__Selenomonadales;f__Veillonellaceae;g__Negativicoccus;s__	0	0	0	0	0	0	0	0	0	0	0	0	0	0	0	0	0	0	0	0	0	0	0	0	0	0	0	0	0	0	0	0.000362823	0	0	0
	k__Bacteria;p__Firmicutes;c__Negativicutes;o__Selenomonadales;f__Veillonellaceae;g__Negativicoccus;s__Tissierellia_bacterium_S5-A11	0	0	0	0	0	0	0	0	0	0	0	0	0	0	0.000151176	0	0	0	0	0	0	0	0	0	0	0	0	0	0	0	0	0	0	0	0
	k__Bacteria;p__Firmicutes;c__Negativicutes;o__Selenomonadales;f__Veillonellaceae;g__Selenomonas_3;s__	0	0	0	0.000211647	0	0	0	0	0	0	3.02352e-05	0	0	0	0	0	0	0	0	0	0	0	0	0	0	0	0	0	0	0	0	0	0	0	0
	k__Bacteria;p__Firmicutes;c__Negativicutes;o__Selenomonadales;f__Veillonellaceae;g__Veillonella;s__	0	0	0.000181411	0	0.000120941	0.00120941	0.000272117	0	0.000574469	0.000483764	0.000241882	0.000120941	0.000151176	0.000423293	0.00510975	6.04705e-05	0.000241882	0.00196529	0	0.00172341	0.000332588	0.000755881	0.000453528	0	9.07057e-05	0.000211647	0	0	9.07057e-05	0	0	0	0.000393058	0.000302352	0
	k__Bacteria;p__Firmicutes;c__Negativicutes;o__Selenomonadales;f__Veillonellaceae;g__Veillonella;s__uncultured_Veillonellaceae_bacterium	0	0	0	0	9.07057e-05	0	0	0	0	0	0.000423293	0	0	0	9.07057e-05	0	0	0	0	0	0	0	0	0	0	0	0.000151176	0	0	0	0	0	6.04705e-05	0	0
	k__Bacteria;p__Fusobacteria;c__Fusobacteriia;o__Fusobacteriales;f__Fusobacteriaceae;g__Fusobacterium;s__	0.0206204	0.0224345	0.00916127	0.0653383	0.016448	0.0790954	0.050765	0.0357683	0.0317168	0.0765254	0.0581726	0.0708714	0.0608333	0.0678781	0.0234625	0.0675455	0.0464413	0	0.0205297	0	0.048074	0.0644615	0.0714156	0.0826026	0.0446272	0.0509766	0.064401	0	0.0764347	0.0684828	0.0760114	0.0585052	0.0698434	0.0891335	0.0684828
	k__Bacteria;p__Fusobacteria;c__Fusobacteriia;o__Fusobacteriales;f__Leptotrichiaceae;g__Leptotrichia;s__	0	0	0	0.00238858	0.000513999	0.001542	0.000846586	0.00335611	0.00208623	0.000846586	0.00136059	0.0016327	6.04705e-05	0.00136059	0.000211647	0.00278164	0.000302352	0	0	0	0.00894963	0.00202576	0.00834492	0.00683316	0.00175364	0.00175364	0.000997763	0	0.00172341	0.00172341	0.000574469	0.00120941	0.00175364	0.00269094	0.000997763
	k__Bacteria;p__Fusobacteria;c__Fusobacteriia;o__Fusobacteriales;f__Leptotrichiaceae;g__Leptotrichia;s__Leptotrichia_sp._oral_clone_FP036	0	0	0	0	0	0.000241882	0	0	0	0	0	0	0	0	0	0	0.000181411	0	0	0	0.000907057	0	0	0	0	0	0.000755881	0	0	9.07057e-05	0	0	0.000151176	0	0.000241882
	k__Bacteria;p__Fusobacteria;c__Fusobacteriia;o__Fusobacteriales;f__Leptotrichiaceae;g__Sneathia;s__Sneathia_amnii	0	0	0	0	0	0	0	0	0	0	0	0	0	0	0	0	0	0.0143315	0	0	0	0	0.000937292	0	0	0	0	0	0	0	0	0	0	0	0
	k__Bacteria;p__Gemmatimonadetes;c__Gemmatimonadetes;o__Gemmatimonadales;f__Gemmatimonadaceae;g__Gemmatimonas	0	0	0	0	0	0	0	0	0	0	0	0.000120941	0	0	0	0	0	0	0	0	0	0	0	0	0	0	0	0	0	0	0	0	0	0	0
	k__Bacteria;p__Gemmatimonadetes;c__Gemmatimonadetes;o__Gemmatimonadales;f__Gemmatimonadaceae;g__Gemmatirosa;s__	0	0	0	0	0	0	0	0	0	0	0	0.000302352	0	0	0	0	0	0	0	0	0	0	0	0	0	0	0	0	0	0	0	0	0	0	0
	k__Bacteria;p__Gemmatimonadetes;c__S0134_terrestrial_group;o__metagenome;f__metagenome;g__metagenome;s__metagenome	0	0	0	0	0	0	0	0	0	0	0	0	0	0	0	0	0	0	0	0	0	0	0	0	0	0	0	0	0	0	0	0	0.000151176	0	0
	k__Bacteria;p__Patescibacteria;c__Gracilibacteria;o__Absconditabacteriales_(SR1);f__candidate_division_SR1_bacterium_MGEHA;g__candidate_division_SR1_bacterium_MGEHA;s__candidate_division_SR1_bacterium_MGEHA	0	0	0	0	0	0.000302352	0	0	0	0	0	0	0	0.000876822	0	0.000241882	0.000302352	0	0	0	0	0	0	0	0.000272117	0	0.00063494	0	0	0.000120941	9.07057e-05	0	0	0	0
	k__Bacteria;p__Patescibacteria;c__Saccharimonadia;o__Saccharimonadales;f__;g__;s__	0	0	0	0	0	0	0	0	6.04705e-05	0	0.000181411	3.02352e-05	0	0	0.000151176	0	0	0	0	0	0	0	0	0	0	0	0	0	0	0	0	0	0	0	0
	k__Bacteria;p__Patescibacteria;c__Saccharimonadia;o__Saccharimonadales;f__Saccharimonadaceae;g__;s__	0	0	0	0	6.04705e-05	0	0	0	6.04705e-05	0.000483764	0	0	0.000120941	0	3.02352e-05	0	0	0	0	0	0	0.000997763	0	0	0	0	0	0	0	3.02352e-05	0	0	0	0	0
	k__Bacteria;p__Patescibacteria;c__Saccharimonadia;o__Saccharimonadales;f__Saccharimonadaceae;g__Candidatus_Saccharimonas	0	0	0	0	0	0	0	0	0	0	0	0	0	0	6.04705e-05	0	0	0	0	0	0	0	0	0	0	0	0	0	0	0	0	0	0	0	0
	k__Bacteria;p__Patescibacteria;c__Saccharimonadia;o__Saccharimonadales;f__TM7_phylum_sp._oral_clone_FR058;g__TM7_phylum_sp._oral_clone_FR058;s__TM7_phylum_sp._oral_clone_FR058	0	0	0	0	0	0	0	0	0	0	0	0	0	0	0	0	0	0	0	0	0	0	0	0	0	0	0	0	0.000181411	0	0	0	0	0	0
	k__Bacteria;p__Planctomycetes;c__Planctomycetacia;o__Isosphaerales;f__Isosphaeraceae;g__Singulisphaera;s__	0	0	0	0	0	0	0	0	0.000181411	0	0	0	0	0	0	0	0	0	0	0	0	0	0	0	0	0	0	0	0	0	0	0	0	0	0
	k__Bacteria;p__Proteobacteria	0	0	0	0	0	0	3.02352e-05	0.000211647	0	0	0	0	0	0	0	0	0	0	0	0	0	0	0	0	0	0.00139082	0	0	0	0	0	0	0	0	0
	k__Bacteria;p__Proteobacteria;c__Alphaproteobacteria	0	0	0	0	0	0	0	0	0	0	0	0	0	0	0.000181411	0.000393058	0	0	0	0	0	0	0	0	0	0	0	0	0	0	0	0	0	0	0
	k__Bacteria;p__Proteobacteria;c__Alphaproteobacteria;o__Acetobacterales;f__Acetobacteraceae	0	0	0	0	0	0	0.000453528	0	0	0	0	0	0	0	0.000302352	0	0	0	0	0	0	0	0	0	0	0	0	0	0	0	0	0	0	0	0
	k__Bacteria;p__Proteobacteria;c__Alphaproteobacteria;o__Acetobacterales;f__Acetobacteraceae;g__Acidiphilium	0	0	0	0	0	0	0.000362823	0	0	0	0	0	0	0	0	0	0	0	0	0	0	0	0	0.0106126	0	0	0.000876822	0	0	0	0	0	0	0	0
	k__Bacteria;p__Proteobacteria;c__Alphaproteobacteria;o__Acetobacterales;f__Acetobacteraceae;g__Craurococcus;s__	0	0	0	0	0	0	0.000967527	0	0	0	0	0	0	0	0	0	0	0	0	0	0	0	0	0	0	0	0	0	0	0	0	0	0	0	0
	k__Bacteria;p__Proteobacteria;c__Alphaproteobacteria;o__Acetobacterales;f__Acetobacteraceae;g__Roseomonas	0	0	0	0	0	0	0	0	0	0	0	0	0	0	0.000423293	0	0	0	0	0	0	0	0	0	0	0	0	0	0	0	0	0	0	0	0
	k__Bacteria;p__Proteobacteria;c__Alphaproteobacteria;o__Acetobacterales;f__Acetobacteraceae;g__Roseomonas;s__uncultured_Roseomonas_sp.	0	0	0	0	0	0	0	0	6.04705e-05	0	0	0	0	0	0	0	0	0	0	0	0	0	0.00123964	0	0	0	0	0	0	0	6.04705e-05	0	0	0	0
	k__Bacteria;p__Proteobacteria;c__Alphaproteobacteria;o__Caulobacterales;f__Caulobacteraceae;g__Brevundimonas;s__	0.0102497	0	0	0	0	0	0	0	0	0.000423293	0.000604705	0	0.000846586	0	0.000453528	0	0.000513999	0	0.0223438	0	0.00126988	0	0	0	0	0.0011187	0	0	0	0.000241882	0	0	0	0	0
	k__Bacteria;p__Proteobacteria;c__Alphaproteobacteria;o__Caulobacterales;f__Caulobacteraceae;g__Brevundimonas;s__Brevundimonas_diminuta	0.00438411	0	0	0	0	0	0	0	0.000665175	0.000272117	0	0	0.000362823	0	0.000181411	0	0	0	0	0	0	0	0	0	0	0.000120941	0	0	0	0	0	0	0	0	0
	k__Bacteria;p__Proteobacteria;c__Alphaproteobacteria;o__Caulobacterales;f__Caulobacteraceae;g__Caulobacter;s__	0	0	0	0	6.04705e-05	0	0	0	0	0	0	0	0	0	0	0.000241882	0	0	0	0	0	0	0	0	0	0	0.00241882	0	0	6.04705e-05	0	0	0	0	0
	k__Bacteria;p__Proteobacteria;c__Alphaproteobacteria;o__Caulobacterales;f__Caulobacteraceae;g__Phenylobacterium	0	0	0	0	0	0	0	0	0	0	0	0	0.000332588	0	0	0	0	0	0.0236439	0	0	0	0	0	0	0	0	0	0	0	0	0	0	0	0
	k__Bacteria;p__Proteobacteria;c__Alphaproteobacteria;o__Reyranellales;f__Reyranellaceae;g__Reyranella;s__	0	0	0	0	0	0	0	0	0	0	0	0	0.00123964	0	0	0	0	0	0	0	0	0	0	0	0	0	0	0	0	0	0	0	0	0	0
	k__Bacteria;p__Proteobacteria;c__Alphaproteobacteria;o__Rhizobiales;f__Beijerinckiaceae;g__1174-901-12;s__	0	0	0	0	0	0	0.000544234	0	0	0	0	0	0	0	0	0	0	0	0	0	0	0	0	0	0	0	0	0	0	0	0	0	0	0	0
	k__Bacteria;p__Proteobacteria;c__Alphaproteobacteria;o__Rhizobiales;f__Beijerinckiaceae;g__Bosea;s__	0	0	0	0	0	0	0.000423293	0	0	0	0.000151176	0	0	0	0	0	0	0	0	0	0	0	0	0	0	0	0	0	0	0	0	0	0	0	0
	k__Bacteria;p__Proteobacteria;c__Alphaproteobacteria;o__Rhizobiales;f__Beijerinckiaceae;g__Camelimonas;s__uncultured_alpha_proteobacterium	0	0	0	0	0	0	0	0	0	0	0	0	0	0	0	0	0	0	0	0	0	0	0	0	0	0	0	0	0	9.07057e-05	0	0	0	0	0
	k__Bacteria;p__Proteobacteria;c__Alphaproteobacteria;o__Rhizobiales;f__Beijerinckiaceae;g__Methylobacterium;s__	0	0	0	0	0	0.000937292	0.000302352	0	0.000453528	0	0.00193505	0.000544234	0.000302352	0	0.00517022	0	0	0	0	0	0	0.000876822	0	0	0.000151176	0.000876822	0.000120941	0	0.000483764	0.000120941	0	0	0.000120941	0	0
	k__Bacteria;p__Proteobacteria;c__Alphaproteobacteria;o__Rhizobiales;f__Beijerinckiaceae;g__Methylobacterium;s__Methylobacterium_aminovorans	0	0	0.0177178	0.00114894	0.000151176	0.00423293	0.000544234	0.000241882	0.000665175	0.0111266	0.0053214	0.00063494	0.00108847	0	0.002056	0	0.00063494	0.110842	0.0272722	0	0	0	0	0	0.000332588	0.000544234	0	0.00628893	0.000362823	0.0021467	0.000725646	0.00495858	0.000574469	0.00190482	0.000604705
	k__Bacteria;p__Proteobacteria;c__Alphaproteobacteria;o__Rhizobiales;f__Beijerinckiaceae;g__Methylobacterium;s__Methylobacterium_radiotolerans	0	0	0	0	0	0	0.000816351	0.000302352	0.000604705	0	0.00130011	0.000513999	0.00160247	0.000786116	0.000241882	0.000241882	0	0	0	0	0	0	0	0.000846586	0.000241882	0	0	0	0	0.000120941	0	0.000393058	0.000120941	0.000997763	0
	k__Bacteria;p__Proteobacteria;c__Alphaproteobacteria;o__Rhizobiales;f__Beijerinckiaceae;g__Roseiarcus;s__	0	0	0	0	0	0	0	0	0	0	0	0	0	0	0	0	0	0	0	0	0	0	0	0	0	0	0	0	0	0	0	0	0	0.000665175	0
	k__Bacteria;p__Proteobacteria;c__Alphaproteobacteria;o__Rhizobiales;f__Devosiaceae;g__Devosia	0	0	0	0	0	0	0	0	0	0	0	0	0	0	0	0.000181411	0	0	0	0	0	0	0	0	0	0	0	0	0	0	0	0	0.000120941	0	0
	k__Bacteria;p__Proteobacteria;c__Alphaproteobacteria;o__Rhizobiales;f__Hyphomicrobiaceae	0	0	0	0	6.04705e-05	0	0.000574469	0	0	0	0	0	0	0	0	0	0	0	0	0	0	0	0	0	0	0	0	0	0	0	0	0	0	0	0
	k__Bacteria;p__Proteobacteria;c__Alphaproteobacteria;o__Rhizobiales;f__Hyphomicrobiaceae;g__Hyphomicrobium	0	0	0	0	0	0	0	0.000272117	0	0	0	0	0	0	0	0	0	0	0	0	0	0	0	0	0	0	0	0	0	0	0	0	0	0	0
	k__Bacteria;p__Proteobacteria;c__Alphaproteobacteria;o__Rhizobiales;f__Methyloligellaceae;g__uncultured;s__	0	0	0	0	0	0	0	0	0	0	0	0	0	0	0.000332588	0	0	0	0	0	0	0	0	0	0	0	0	0	0	0	0	0	0	0	0
	k__Bacteria;p__Proteobacteria;c__Alphaproteobacteria;o__Rhizobiales;f__Methylopilaceae	0	0	0	0	0	0	0	0	0	0	0	0	0	0	0	0	0	0	0	0	0	0	0	0	0.000302352	0	0	0	0	0	0	0	0	0	0
	k__Bacteria;p__Proteobacteria;c__Alphaproteobacteria;o__Rhizobiales;f__Rhizobiaceae	0	0	0	0	0.000120941	0	0	0	0	0	0	0	0	0	0	0	0	0	0	0	0	0	0	0	0	0	0	0	0	0	0	0	0	0	0
	k__Bacteria;p__Proteobacteria;c__Alphaproteobacteria;o__Rhizobiales;f__Rhizobiaceae;g__Allorhizobium-Neorhizobium-Pararhizobium-Rhizobium	0	0	0	0	0	0	0	0	0.000574469	0	0	0	0	0	0	0	0	0	0	0	0	0.000846586	0	0	0	0	0	0	0	0.000211647	0	0.000211647	0	0	0
	k__Bacteria;p__Proteobacteria;c__Alphaproteobacteria;o__Rhizobiales;f__Rhizobiaceae;g__Allorhizobium-Neorhizobium-Pararhizobium-Rhizobium;s__Agrobacterium_radiobacter	0	0	0	0	0	0	0	0	0.000665175	0.00108847	0.000393058	0	0	0	0	0.000151176	0	0	0	0	0	0	0	0.00123964	0	0	0	0	0	0.000211647	0	0.000786116	0.000120941	0	0
	k__Bacteria;p__Proteobacteria;c__Alphaproteobacteria;o__Rhizobiales;f__Rhizobiaceae;g__Ochrobactrum;s__	0.00371893	0	0.00444458	0.000544234	6.04705e-05	0	0.000453528	0	0	0	0	9.07057e-05	0	0	0	0	0	0	0	0	0	0	0	0	0	0	0	0	0	9.07057e-05	6.04705e-05	0	0.000181411	0	0
	k__Bacteria;p__Proteobacteria;c__Alphaproteobacteria;o__Rhizobiales;f__Rhizobiaceae;g__uncultured;s__uncultured_organism	0	0	0	0	0	0	0	0	0	0	0	0.000362823	0	0	0	0	0	0	0	0	0	0	0	0	0	0	0	0	0	0.000393058	0	0.000332588	0	0	0
	k__Bacteria;p__Proteobacteria;c__Alphaproteobacteria;o__Rhizobiales;f__Rhizobiales_Incertae_Sedis;g__Nordella;s__	0	0	0	0	0	0	0	0	0	0	0	0.000151176	0	0	0.000151176	0	0	0	0	0	0	0	0	0	0	0	0	0	0	0	0	0	0	0	0
	k__Bacteria;p__Proteobacteria;c__Alphaproteobacteria;o__Rhizobiales;f__Rhizobiales_Incertae_Sedis;g__Phreatobacter	0	0	0	0	0	0.000362823	0	0	0	0	0	0	0	0	0	0	0	0	0	0	0	0	0	0	0	0	0	0	0	0	0	0	0	0	0
	k__Bacteria;p__Proteobacteria;c__Alphaproteobacteria;o__Rhizobiales;f__Xanthobacteraceae	0	0	0.00792163	0	0	0	0.000544234	0	0	0.000272117	0	0.000513999	0	0	0.000362823	0.000272117	0	0	0	0	0	0.00208623	0	0	0	0.000120941	0	0.023009	0.000423293	9.07057e-05	0	0	0	0	0
	k__Bacteria;p__Proteobacteria;c__Alphaproteobacteria;o__Rhizobiales;f__Xanthobacteraceae;g__Bradyrhizobium	0	0	0	0	0	0	0	0	0	6.04705e-05	0	0	0	0	0.000120941	0	0	0	0	0	0	0	0	0	0	3.02352e-05	0	0.00498881	0	0	0	0	0	0	0
	k__Bacteria;p__Proteobacteria;c__Alphaproteobacteria;o__Rhizobiales;f__Xanthobacteraceae;g__uncultured	0	0	0	0	0	0.000151176	0	0	0	0	0	0	0	0	0	0	0	0	0	0	0	0	0	0	0	0	0	0	0	0	0	0	0	0	0
	k__Bacteria;p__Proteobacteria;c__Alphaproteobacteria;o__Rhizobiales;f__Xanthobacteraceae;g__Variibacter;s__Variibacter_gotjawalensis	0	0	0	0	0	0	0	0	0.000483764	0	0	0	0	0	0	0	0	0	0	0	0	0	0	0	0	0	0	0	0	0	0	0	0	0	0
	k__Bacteria;p__Proteobacteria;c__Alphaproteobacteria;o__Rhodobacterales;f__Rhodobacteraceae	0	0	0	0	0	0.000362823	0	0	0	0	0	0	0	0	0	0	0	0	0	0	0	0	0	0	0	0	0	0	0	0	0	0.000393058	0	0	0
	k__Bacteria;p__Proteobacteria;c__Alphaproteobacteria;o__Rhodobacterales;f__Rhodobacteraceae;g__Amaricoccus;s__metagenome	0	0	0	0	0	0	0	0	0	0	0	0	0	0	0	0	0	0	0	0	0	0	0	0	0	0	0.000483764	0	0	0	0	0	0	0	0
	k__Bacteria;p__Proteobacteria;c__Alphaproteobacteria;o__Rhodobacterales;f__Rhodobacteraceae;g__Paracoccus;s__	0	0	0	0	0	0	0.000665175	0.000423293	0.000120941	0.000302352	6.04705e-05	0.000816351	0.00172341	0	0	0	0	0	0	0	0.00166294	0	0	0	0	0.000362823	0	0	6.04705e-05	0.000181411	0.000362823	0.000423293	0.000362823	0	0.00123964
	k__Bacteria;p__Proteobacteria;c__Alphaproteobacteria;o__Rhodobacterales;f__Rhodobacteraceae;g__Paracoccus;s__Paracoccus_alkenifer	0	0	0	0	0.000272117	0	0.00126988	0.000816351	0.000544234	0.000907057	0.000332588	0	0.000211647	0	3.02352e-05	0	0.000181411	0	0	0	0	0	0	0	0	0.000120941	0	0	0	0	0	0	0	0	0
	k__Bacteria;p__Proteobacteria;c__Alphaproteobacteria;o__Rhodobacterales;f__Rhodobacteraceae;g__Paracoccus;s__uncultured_Paracoccus_sp.	0.0153293	0	0	3.02352e-05	0	0	0.000483764	0	0.00184435	0	6.04705e-05	0.000393058	0.00190482	0	0.000181411	0.00063494	0	0	0	0.00405152	0	0.00139082	0	0	9.07057e-05	0.000272117	3.02352e-05	0	0	6.04705e-05	0.000120941	0.000241882	0	0	0
	k__Bacteria;p__Proteobacteria;c__Alphaproteobacteria;o__Rhodobacterales;f__Rhodobacteraceae;g__Rubellimicrobium;s__	0	0.0237951	0	0	0	0	0	0	0	0	0.000574469	0	0	0	0	0	0	0	0	0	0	0	0	0	0	0	0.000725646	0	0	0	0	0	0	0	0
	k__Bacteria;p__Proteobacteria;c__Alphaproteobacteria;o__Rickettsiales;f__Mitochondria	0	0.00281188	0	0	0	0	6.04705e-05	0.000272117	0.000241882	0.000755881	0.000362823	0	0.000241882	0	0	0	0.000181411	0	0	0.0131523	0	0	0	0	0.000181411	3.02352e-05	0	0	0	0	0	0	0	0	0
	k__Bacteria;p__Proteobacteria;c__Alphaproteobacteria;o__Rickettsiales;f__Mitochondria;g__Brassica_napus_(rape);s__Brassica_napus_(rape)	0	0	0	0	9.07057e-05	0	0	0	0	0	0	0	0	0	0	0	0	0	0	0	0	0	0	0	0	0	0	0	0	0	0	0	0	0	0
	k__Bacteria;p__Proteobacteria;c__Alphaproteobacteria;o__Rickettsiales;f__Rickettsiaceae;g__Rickettsia;s__uncultured_Rickettsia_sp.	0	0	0	0	0	0	0	0	0	0	0	0	0	0	0	0	0	0	0	0	0.00199553	0	0	0	0	0	0	0	0	0.000120941	0.000241882	0	0	0	0
	k__Bacteria;p__Proteobacteria;c__Alphaproteobacteria;o__Rickettsiales;f__SM2D12	0	0	0	0	0	0	0	0	0	0	0	0	0	0	0	0	0	0	0	0	0	0	0	0	0	0	0	0.00571446	0	0	0	0	0	0	0
	k__Bacteria;p__Proteobacteria;c__Alphaproteobacteria;o__Sphingomonadales;f__Sphingomonadaceae	0.000967527	0.0377638	0	0.000453528	6.04705e-05	0	0.00123964	0	0.00169317	0.000483764	0.00120941	0.000453528	0.000876822	0	9.07057e-05	0	0	0	0	0	0	0.000151176	0	0	0	0.000967527	0.00311423	0	0.000151176	0.000120941	3.02352e-05	0.000211647	0	0.000755881	0.000786116
	k__Bacteria;p__Proteobacteria;c__Alphaproteobacteria;o__Sphingomonadales;f__Sphingomonadaceae;g__Altererythrobacter;s__Porphyrobacter_mercurialis	0	0	0	0	0	0	0	0	0	0	0.000302352	0	0	0	0	0	0	0	0	0	0	0	0	0	0	0	0	0	0	0	0	0	0	0	0
	k__Bacteria;p__Proteobacteria;c__Alphaproteobacteria;o__Sphingomonadales;f__Sphingomonadaceae;g__Novosphingobium	0	0	0	0	0	0	0	0	0	0	0	0	0	0	0	0	0	0	0	0	0	0	0	0	0	0	0	0	0.000423293	0	0	0	0	0	0
	k__Bacteria;p__Proteobacteria;c__Alphaproteobacteria;o__Sphingomonadales;f__Sphingomonadaceae;g__Sphingobium	0	0	0	0	0	0.000302352	0	0	3.02352e-05	0	0	0	0	0	0.000272117	0.000241882	0.000725646	0	0	0	3.02352e-05	0.00136059	0	0	0	0.000423293	0	0	0	3.02352e-05	0.000120941	0.000181411	0.000151176	0.000816351	0
	k__Bacteria;p__Proteobacteria;c__Alphaproteobacteria;o__Sphingomonadales;f__Sphingomonadaceae;g__Sphingomonas	0	0	0	0.000211647	0	0.00063494	0	0	0.0021467	0.000937292	0.00120941	3.02352e-05	0.00175364	0.00105823	0.00169317	0.000453528	0	0	0	0	0	0.000393058	0	0.00139082	0	0.000725646	0.000755881	0	0	0.000241882	0	0.000181411	0.000362823	0	0.000241882
	k__Bacteria;p__Proteobacteria;c__Alphaproteobacteria;o__Sphingomonadales;f__Sphingomonadaceae;g__Sphingomonas;s__metagenome	0	0	0	0	0	0	0	0	0.000151176	0	0	0	0	0	0	0	0	0	0	0	0	0	0	0	0.000120941	0	0	0	0	0	0	0	0.000151176	0	0
	k__Bacteria;p__Proteobacteria;c__Alphaproteobacteria;o__Sphingomonadales;f__Sphingomonadaceae;g__Sphingomonas;s__Sphingomonas_paucimobilis	0.00677269	0	0	0	0	0.000362823	0.000907057	0	0	0.000393058	0.000211647	0	0	0	0	0	0	0	0	0	0.000211647	0	0	0	0	0.000241882	0.000362823	0	0	0.000332588	0	0	0.000453528	0	0
	k__Bacteria;p__Proteobacteria;c__Alphaproteobacteria;o__Sphingomonadales;f__Sphingomonadaceae;g__Sphingomonas;s__uncultured_Sphingomonadaceae_bacterium	0	0	0	0.000181411	0	0	0.000151176	0	0	0	0	0	0	0	0	0	0	0	0	0	0	0	0	0	0	0	0	0	0	0	0	0	0.000725646	0	0
	k__Bacteria;p__Proteobacteria;c__Alphaproteobacteria;o__Tistrellales;f__Geminicoccaceae;g__Candidatus_Alysiosphaera;s__	0	0	0	0	6.04705e-05	0	0	0	0	0	0.000453528	0	0	0	0	0	0	0	0	0	0	0	0	0	0	0	0	0	0	0	0	0	0	0	0
	k__Bacteria;p__Proteobacteria;c__Alphaproteobacteria;o__Tistrellales;f__Geminicoccaceae;g__uncultured;s__	0	0	0	0	0	0	0	0	0	0	0	0	0	0	0.000332588	0	0	0	0	0	0	0	0	0	0	0	0	0	0	0	0	0	0	0	0
	k__Bacteria;p__Proteobacteria;c__Deltaproteobacteria;o__Bdellovibrionales;f__Bacteriovoracaceae;g__Peredibacter	0	0	0	0	0	0	0	0	0.000241882	0	0.000453528	0	0	0	0	0	0	0	0	0	0	0	0	0	0	0	0.000513999	0	0	0	0	0	0	0	0
	k__Bacteria;p__Proteobacteria;c__Deltaproteobacteria;o__Bdellovibrionales;f__Bdellovibrionaceae;g__Bdellovibrio;s__	0	0	0	0	0	0	0	0	0	0	0	0	0	0	0.000362823	0	0	0	0	0	0	0	0	0	0	0.000393058	0.00175364	0	0	0	0	0	0	0	0
	k__Bacteria;p__Proteobacteria;c__Deltaproteobacteria;o__Bradymonadales;f__Bradymonadaceae;g__Bradymonas	0	0	0	0	0	0	0	0	0	0	0	0	0	0	0.000302352	0	0	0	0	0	0	0	0	0	0	0	0	0	0	0	0	0	0	0	0
	k__Bacteria;p__Proteobacteria;c__Deltaproteobacteria;o__Desulfovibrionales;f__Desulfovibrionaceae;g__Desulfovibrio	0	0	0	0	0	0	0	0	0.000604705	0.000362823	0	0	0	0	0	0	0	0	0	0	0	0	0	0	0	0	0	0	0	0	0	0	0	0	0
	k__Bacteria;p__Proteobacteria;c__Deltaproteobacteria;o__MBNT15;f__uncultured_proteobacterium;g__uncultured_proteobacterium;s__uncultured_proteobacterium	0	0	0	0	0	0	0	0	0	0	0.000241882	0	0	0	0	0	0	0	0	0	0	0	0	0	0	0	0	0	0	0	0	0	0	0	0
	k__Bacteria;p__Proteobacteria;c__Deltaproteobacteria;o__Myxococcales;f__BIrii41;g__;s__	0	0	0	0	0	0	0	0	0	0	0.000241882	0	0	0	0	0	0	0	0	0	0	0	0	0	0	0	0	0	0	0	0	0	0	0	0
	k__Bacteria;p__Proteobacteria;c__Deltaproteobacteria;o__Myxococcales;f__Haliangiaceae;g__Haliangium	0	0	0	0	0	0	0	0	0	0	0	0	0	0	0	0	0	0	0.000453528	0	0	0	0	0	0	0	0	0	0	0	0	0	0	0	0
	k__Bacteria;p__Proteobacteria;c__Deltaproteobacteria;o__Myxococcales;f__mle1-27;g__metagenome;s__metagenome	0	0	0	0	0	0	0	0	0	0	0	0	0	0	0	0	0	0	0	0	0.000483764	0	0	0	0	0	0	0	0	0	0	0	0	0	0
	k__Bacteria;p__Proteobacteria;c__Deltaproteobacteria;o__SAR324_clade(Marine_group_B);f__metagenome;g__metagenome;s__metagenome	0	0	0	0	0	0	0	0	0.000272117	0	0	0	0	0	0	0	0	0	0	0	0	0	0	0	0	0	0	0	0	0	0	0	0	0	0
	k__Bacteria;p__Proteobacteria;c__Gammaproteobacteria	0.00770998	0	0	0	0	3.02352e-05	0	0	0	0	9.07057e-05	6.04705e-05	0.00063494	0.000181411	0	0.000181411	0	0	0	0	0	6.04705e-05	0	0.000120941	0	6.04705e-05	0	0	0	3.02352e-05	0	0	0.000151176	0	6.04705e-05
	k__Bacteria;p__Proteobacteria;c__Gammaproteobacteria;o__Aeromonadales;f__Aeromonadaceae;g__Aeromonas	0	0	0	0.00063494	0	0	0	0	0.000725646	0	0.000151176	0	0	0	9.07057e-05	0	0	0	0	0	0.0011187	0.000544234	0	0	0	0.000907057	0	0	0.000181411	0.000272117	0	0.000604705	0.000241882	0	0
	k__Bacteria;p__Proteobacteria;c__Gammaproteobacteria;o__Alteromonadales;f__Alteromonadaceae;g__Alishewanella;s__	0	0	0	0	0	0	0	0	0.000302352	0	0	0	0	0	3.02352e-05	0	0	0	0	0	0	0	0	0	0	0	0	0	0	0	0	0	0	0	0
	k__Bacteria;p__Proteobacteria;c__Gammaproteobacteria;o__Alteromonadales;f__Alteromonadaceae;g__Catenovulum;s__uncultured_marine_microorganism	0	0	0	0	0	0	0	0	0	0	0	0	0	0	0	0	0	0	0	0	0	0	0	0	0	0	0	0	0	0.000120941	0	0	0	0	0
	k__Bacteria;p__Proteobacteria;c__Gammaproteobacteria;o__Alteromonadales;f__Alteromonadaceae;g__Rheinheimera	0	0	0	0	0	0	0	0	0.000332588	0	0	0	0	0	3.02352e-05	0	0	0	0	0	0	0	0	0	0	0	0	0	0	0.000120941	0	6.04705e-05	0	0	0
	k__Bacteria;p__Proteobacteria;c__Gammaproteobacteria;o__Alteromonadales;f__Idiomarinaceae;g__Idiomarina;s__Idiomarina_maritima	0	0	0	0	0	0	0	0	0	0	0	0	0	0	0	0	0	0	0	0	0	0	0	0	0	0	0	0	0	0.00495858	0.00105823	0	0	0	0
	k__Bacteria;p__Proteobacteria;c__Gammaproteobacteria;o__Alteromonadales;f__Marinobacteraceae;g__Marinobacter	0	0	0	0	0	0	0	0	0	0	0	0	0	0	0	0	0	0	0	0	0	0	0	0	0	0	0	0	0	0.000241882	0.000211647	0	0	0	0
	k__Bacteria;p__Proteobacteria;c__Gammaproteobacteria;o__Alteromonadales;f__Shewanellaceae;g__Shewanella	0	0	0	0	0	9.07057e-05	0.000181411	0	0	0	0.000211647	0	0	0	9.07057e-05	0	0	0	0	0	0	0	0	0	0	0.000393058	0	0	0	0	0.000241882	0	0	0	0
	k__Bacteria;p__Proteobacteria;c__Gammaproteobacteria;o__Betaproteobacteriales	0	0	0	0.000393058	0	0	0	0	0	0	0	0.000211647	0	0	0	0	0	0	0	0	0	0	0	0	0	0	0	0	0	0	0	0	0	0	0
	k__Bacteria;p__Proteobacteria;c__Gammaproteobacteria;o__Betaproteobacteriales;f__Burkholderiaceae	0	0	0.0397593	0	0	0	0	0.000302352	0	0	9.07057e-05	0	0.000241882	0	0.000483764	0	0	0	0	0	0.000120941	0	0.000876822	0	0	0.000211647	0.000362823	9.07057e-05	0	3.02352e-05	0	0.000241882	0.000302352	0	0.000665175
	k__Bacteria;p__Proteobacteria;c__Gammaproteobacteria;o__Betaproteobacteriales;f__Burkholderiaceae;g__Achromobacter;s__Achromobacter_xylosoxidans_subsp._xylosoxidans	0	0	0.00855657	0	9.07057e-05	0	0	0	0	0.00069541	0	0	0	0	0	0	0	0	0	0	0.00538187	6.04705e-05	0	0	0	0	0	0	0	6.04705e-05	0	0	0	0	0
	k__Bacteria;p__Proteobacteria;c__Gammaproteobacteria;o__Betaproteobacteriales;f__Burkholderiaceae;g__Alicycliphilus;s__Melaminivora_alkalimesophila	0	0	0	0	9.07057e-05	0	0.00308399	0.000272117	0.000211647	0.000393058	0	0	0	0	0	0	0.000423293	0	0	0	0	0	0	0	0	0	0	0	0	0	0	0	0	0	0
	k__Bacteria;p__Proteobacteria;c__Gammaproteobacteria;o__Betaproteobacteriales;f__Burkholderiaceae;g__Aquabacterium	6.04705e-05	0	0.00653081	0	0	0	0.000120941	0	0	0	0	0	0.000332588	0	0	0	0	0	0	0	0.000151176	0	0.000272117	0	0	0.000272117	0.000302352	0.0418456	0.000120941	0.000302352	0	0	0.00139082	0.000816351	0
	k__Bacteria;p__Proteobacteria;c__Gammaproteobacteria;o__Betaproteobacteriales;f__Burkholderiaceae;g__Burkholderia-Caballeronia-Paraburkholderia;s__uncultured_Burkholderia_sp.	0	0	0	0	0	0	0	0	0	0	0	0	0	0	0	0	0	0	0	0	0	0	0	0	0	0.000151176	0	0	0	0	0	0	0	0	0
	k__Bacteria;p__Proteobacteria;c__Gammaproteobacteria;o__Betaproteobacteriales;f__Burkholderiaceae;g__Castellaniella;s__	0	0	0	0	0	0.000181411	0	0.000181411	0.000574469	0	0	0	0	0	0	0	0	0	0	0	0	0	0	0	0	0	0	0	0	0.000120941	6.04705e-05	0	0	0	0
	k__Bacteria;p__Proteobacteria;c__Gammaproteobacteria;o__Betaproteobacteriales;f__Burkholderiaceae;g__Comamonas	0.00988692	0	0	0	0.000211647	0	0.00486787	0.00247929	0.00120941	0.000816351	0	0.000181411	0.000181411	0.000574469	0.000846586	0	0	0	0	0	0	0	0	0	0	0	0	0	0	6.04705e-05	0	0	0	0	0
	k__Bacteria;p__Proteobacteria;c__Gammaproteobacteria;o__Betaproteobacteriales;f__Burkholderiaceae;g__Comamonas;s__Ottowia_sp._oral_taxon_894	0	0	0	0	0	0	0	0.000241882	0	0	0	0	0	0.000453528	0	0	0	0	0	0	0	0	0	0	0	0.000362823	0.000272117	0	0	3.02352e-05	0.000151176	0	0	0	0
	k__Bacteria;p__Proteobacteria;c__Gammaproteobacteria;o__Betaproteobacteriales;f__Burkholderiaceae;g__Cupriavidus;s__	0	0	0	0	0	0	0	0	0.000181411	0	0	0.000241882	0	0	0	0	0	0.0112777	0	0	0.000665175	0	0	0	0	0	0	0	0	3.02352e-05	0	0	0	0.00117917	0
	k__Bacteria;p__Proteobacteria;c__Gammaproteobacteria;o__Betaproteobacteriales;f__Burkholderiaceae;g__Delftia	0.0186249	0	0.00807281	0	3.02352e-05	0	0.000574469	0	0.000120941	0.00178388	0.001028	0	0.000151176	0	0.000181411	0	0.000181411	0	0	0	0.000604705	0	0	0	0.000574469	3.02352e-05	0.00069541	0	0	9.07057e-05	0	0	0.000120941	0	0
	k__Bacteria;p__Proteobacteria;c__Gammaproteobacteria;o__Betaproteobacteriales;f__Burkholderiaceae;g__Diaphorobacter;s__	0	0	0	0	0.001028	0.000181411	0.0224648	0.002056	0.00399105	0.00586563	0.00390034	0	0.000816351	0	0.000181411	0.000181411	0	0	0	0	0	0	0	0	0	0.000393058	0	0	0.000181411	9.07057e-05	0.000120941	0	0	0	0
	k__Bacteria;p__Proteobacteria;c__Gammaproteobacteria;o__Betaproteobacteriales;f__Burkholderiaceae;g__Duganella	0	0	0	0	0	0.000151176	0.000211647	0	0.000181411	0	0	0	0	0	0	0	0	0	0	0	0	0	0	0	0	0	0	0	0.000302352	0	0	0	0	0	0
	k__Bacteria;p__Proteobacteria;c__Gammaproteobacteria;o__Betaproteobacteriales;f__Burkholderiaceae;g__Lautropia;s__	0	0	0	0.00123964	0.000181411	0.000241882	0.000937292	0.000513999	0.00151176	0.000846586	0.000423293	0.00199553	0.00387011	0.000907057	0.000544234	0.000181411	0.000362823	0	0	0	0.00133035	0	0.000997763	0.00287235	0.000604705	0.00148153	0.00226764	0	0.000513999	0.00108847	0.00117917	0.000967527	0.000876822	0.00166294	0.00196529
	k__Bacteria;p__Proteobacteria;c__Gammaproteobacteria;o__Betaproteobacteriales;f__Burkholderiaceae;g__Massilia;s__	0.0289654	0.00387011	0	0	6.04705e-05	0	0	0.000120941	0.00456552	0.00241882	0.001028	0.000151176	0.000423293	0	0.000362823	0.000120941	0	0	0.000665175	0	0.000846586	0.000816351	0	0.000241882	0.00151176	0.000302352	0.000816351	0	0.000362823	0.000181411	0	0.000120941	9.07057e-05	0	0
	k__Bacteria;p__Proteobacteria;c__Gammaproteobacteria;o__Betaproteobacteriales;f__Burkholderiaceae;g__Noviherbaspirillum;s__	0	0	0	0.000362823	0	0	0	0	0.000483764	0	0	3.02352e-05	0	0	0	0	0	0	0	0	0	0.000967527	0	0	0	3.02352e-05	0	0	0	0.000181411	0	0	0	0	0
	k__Bacteria;p__Proteobacteria;c__Gammaproteobacteria;o__Betaproteobacteriales;f__Burkholderiaceae;g__Polaromonas;s__	0	0	0	0	0	0	0	0	0.0021467	0	0	0	9.07057e-05	0	0	0	0	0	0	0	0	0	0	0	0	0	0	0	0	0	0	0	0	0	0
	k__Bacteria;p__Proteobacteria;c__Gammaproteobacteria;o__Betaproteobacteriales;f__Burkholderiaceae;g__Polynucleobacter	0	0	0	0	0	0	0	0	0	0	0	0	0	0	0	0	0	0	0	0	0	0	0	0	0	0.000423293	0	0	0	0	0	0	0	0	0
	k__Bacteria;p__Proteobacteria;c__Gammaproteobacteria;o__Betaproteobacteriales;f__Burkholderiaceae;g__Ralstonia	0	0	0	0	0	0	0	0.000362823	0	0	0	0	0.000362823	0	0	0	0	0	0	0	0	0	0	0	0	0	0	0	0.000241882	0	0	0	0.000120941	0.000272117	0
	k__Bacteria;p__Proteobacteria;c__Gammaproteobacteria;o__Betaproteobacteriales;f__Burkholderiaceae;g__Schlegelella;s__	0	0	0	0	0	6.04705e-05	0.00123964	0	0.00069541	0	0.000665175	0	0.000423293	0	9.07057e-05	0	0	0	0.0221322	0	0.00114894	0	0	0	0	0	0	0	0	0.000151176	0	0	0	0	0
	k__Bacteria;p__Proteobacteria;c__Gammaproteobacteria;o__Betaproteobacteriales;f__Burkholderiaceae;g__Sutterella;s__	0	0	0	0	0	0.000544234	0	0	0	0	0	0	0	0	0	0	0	0	0	0	0	0	0	0	0	0	0	0	0	0	0	0	0	0	0
	k__Bacteria;p__Proteobacteria;c__Gammaproteobacteria;o__Betaproteobacteriales;f__Burkholderiaceae;g__Tepidimonas;s__uncultured_Tepidimonas_sp.	0	0	0	0	9.07057e-05	0	0.000181411	0	0.000786116	0.000483764	0.000907057	0	9.07057e-05	0	0	0	0	0	0	0	0	0.000332588	0.000665175	0	0	0	0	0	0	0	0.000241882	0.000937292	0	0	0
	k__Bacteria;p__Proteobacteria;c__Gammaproteobacteria;o__Betaproteobacteriales;f__Chromobacteriaceae;g__Vogesella;s__	0	0	0	0	0	0	0	0	0	0	0	0	0	0	0	0.000181411	0	0	0	0	0	0	0.00256999	0	0	0	0	0	0	0	0	0	0	0	0
	k__Bacteria;p__Proteobacteria;c__Gammaproteobacteria;o__Betaproteobacteriales;f__Hydrogenophilaceae;g__Hydrogenophilus;s__	0	0	0	0	0	0.000453528	0	0	0	0	0	0	0	0	0	0	0	0	0	0	0	0	0	0	0	0	0	0	0	0	0.000120941	0	0	0	0
	k__Bacteria;p__Proteobacteria;c__Gammaproteobacteria;o__Betaproteobacteriales;f__Hydrogenophilaceae;g__Tepidiphilus	0	0	0	0	0	0	0	0	0.00063494	0.000120941	0	0	0.000151176	0	0	0	6.04705e-05	0.0171434	0.0163573	0	0	0	9.07057e-05	0	0	0	0	0	0	0	0.000272117	0.000151176	0	0	0
	k__Bacteria;p__Proteobacteria;c__Gammaproteobacteria;o__Betaproteobacteriales;f__Methylophilaceae	0	0	0	0	0	0	0	0	0	0	0	0	0	0	0	0	0	0	0	0	0	0	0	0	0	0	0	0	0.000181411	0	0	0	0	0.000181411	0
	k__Bacteria;p__Proteobacteria;c__Gammaproteobacteria;o__Betaproteobacteriales;f__Methylophilaceae;g__Methylotenera;s__	0	0	0	0	0	0	0	0	0	0	0.000241882	0	0	0	0	0	0	0	0	0	0	0	0	0	0	0	0	0	0	0	3.02352e-05	0	0	0	0
	k__Bacteria;p__Proteobacteria;c__Gammaproteobacteria;o__Betaproteobacteriales;f__Neisseriaceae	0.00625869	0	0	0.00562375	0.00120941	0.00577493	0.00704481	0.00408176	0.00238858	0.00474693	0.00595634	0.00535164	0.00380964	0.00761928	0.00190482	0.00459575	0.00513999	0	0	0	0.00187458	0.00710528	0.00365846	0.00362823	0.00601681	0.00716575	0.00683316	0	0.00752857	0.00734716	0.0068634	0.00619822	0.00580516	0.00498881	0.00628893
	k__Bacteria;p__Proteobacteria;c__Gammaproteobacteria;o__Betaproteobacteriales;f__Neisseriaceae;g__Alysiella	0	0	0	0.000272117	0	0	0	0	0	0.000272117	0	0	0.000211647	0.000362823	0	0.000151176	0.000302352	0	0	0	0	0	0	0	0	3.02352e-05	0	0	0	0.000151176	0	0	0	0	0.000151176
	k__Bacteria;p__Proteobacteria;c__Gammaproteobacteria;o__Betaproteobacteriales;f__Neisseriaceae;g__Eikenella;s__	0	0	0	0	3.02352e-05	0	0	0	0	0	0	0	0	0	0	0	0	0	0	0	0	0	0	0.000876822	0	0	0	0	0	6.04705e-05	0.000151176	0	0	9.07057e-05	0
	k__Bacteria;p__Proteobacteria;c__Gammaproteobacteria;o__Betaproteobacteriales;f__Neisseriaceae;g__Kingella;s__	0	0	0	0.000574469	0	0.00063494	0	0	0.000272117	0	0.000513999	0	0	0	0.000272117	0	0	0	0	0	0	0	0	0	6.04705e-05	0.000393058	0	0	0.000302352	0	0.000423293	0	0.000211647	0.000544234	0.000393058
	k__Bacteria;p__Proteobacteria;c__Gammaproteobacteria;o__Betaproteobacteriales;f__Neisseriaceae;g__Neisseria;s__	0	0	0.00786116	0.0440225	0.0073774	0.0383383	0.0217391	0.0191994	0.0197134	0.0258814	0.0280281	0.0344682	0.0279374	0.0375522	0.0145431	0.0245812	0.0186854	0.0171131	0	0	0.026607	0.0428131	0.0393058	0.0247324	0.0267884	0.0348612	0.0380662	0	0.0320493	0.0344984	0.0363125	0.0359497	0.0390337	0.0504021	0.0377336
	k__Bacteria;p__Proteobacteria;c__Gammaproteobacteria;o__Betaproteobacteriales;f__Neisseriaceae;g__Neisseria;s__unidentified	0	0	0	0.000181411	9.07057e-05	0.00069541	3.02352e-05	0.000241882	6.04705e-05	0.000272117	0.000453528	0.000302352	0.000332588	0.000453528	0	0.000272117	0	0	0	0	0.00148153	0	0.000453528	0	0.000151176	0.000181411	0	0	0.000151176	6.04705e-05	0.000393058	0.000483764	0.000120941	0.000120941	0
	k__Bacteria;p__Proteobacteria;c__Gammaproteobacteria;o__Betaproteobacteriales;f__Neisseriaceae;g__uncultured;s__	0.0108847	0	0.00523069	0.000483764	9.07057e-05	0.00069541	0	0.000967527	9.07057e-05	0	0	0.000362823	0	0	0.000272117	0	0.000181411	0	0	0	0.00447481	0	0	0.000544234	0.000453528	0.00151176	0.000453528	0	0.000302352	0.000816351	0.000483764	0.001028	0.000181411	0.000181411	0.00063494
	k__Bacteria;p__Proteobacteria;c__Gammaproteobacteria;o__Betaproteobacteriales;f__Nitrosomonadaceae;g__Ellin6067	0	0	0	0	0	0	0	0	0	0	0	0	0	0	0	0	0	0	0	0	0	0	0	0	0	0	0	0	0	0.000151176	0	0	0	0	0
	k__Bacteria;p__Proteobacteria;c__Gammaproteobacteria;o__Betaproteobacteriales;f__Nitrosomonadaceae;g__MND1;s__	0	0	0	0	0	0	0	0	0	0	0	0	0	0	6.04705e-05	0	0	0	0	0	0	0	0	0	0	0	0	0	0	0	0	0	0	0	0
	k__Bacteria;p__Proteobacteria;c__Gammaproteobacteria;o__Betaproteobacteriales;f__Rhodocyclaceae	0	0	0	0	0	0	0.000241882	0.000665175	0	0	0	0	0.000393058	0	0	0	0	0	0	0	0	0	0	0	0	0	0	0	0	0	0	0	0	0	0
	k__Bacteria;p__Proteobacteria;c__Gammaproteobacteria;o__Betaproteobacteriales;f__Rhodocyclaceae;g__Azospira;s__	0	0	0	0	0	0	0	0	0	0	0	0	0	0	0.000211647	0	0	0	0.000786116	0	0	0	0	0	0	0	0	0	0	0	0.00063494	0	0	0	0
	k__Bacteria;p__Proteobacteria;c__Gammaproteobacteria;o__Betaproteobacteriales;f__Rhodocyclaceae;g__Methyloversatilis	0	0	0	0	0	0	0	0	0	0	6.04705e-05	0	0	0	0.000241882	0	0	0	0	0	0	0	0	0.000604705	0.000302352	0	0.000846586	0	0	0	0	9.07057e-05	0	0	0
	k__Bacteria;p__Proteobacteria;c__Gammaproteobacteria;o__Betaproteobacteriales;f__SC-I-84	0	0	0	0	0	0	0	0	0	0	0	0	0	0	0	0	0	0	0	0	0	0	0.00123964	0	0	0	0	0	0	0	0	0	0	0	0
	k__Bacteria;p__Proteobacteria;c__Gammaproteobacteria;o__Cardiobacteriales;f__Cardiobacteriaceae;g__Cardiobacterium;s__	0	0	0	0	0	0	0	0	0	0	0	0	0	0	0.000362823	0	0	0	0	0	0	0	0	0	0.000151176	0.000211647	0	0	0	9.07057e-05	0	9.07057e-05	0	0	0
	k__Bacteria;p__Proteobacteria;c__Gammaproteobacteria;o__Cellvibrionales;f__Cellvibrionaceae;g__Cellvibrio;s__	0	0	0	0.000181411	0	0	0	0	0	0	0	0	0	0	0	0	0	0	0	0	0	0	0	0	0	0	0	0	0	0	0	0	0	0	0
	k__Bacteria;p__Proteobacteria;c__Gammaproteobacteria;o__Diplorickettsiales;f__Diplorickettsiaceae;g__Rickettsiella	0.00631916	0	0	0	0	0	0	0	0	0	0	0	0	0	0	0	0	0	0	0	0	0	0	0	0	0	0	0	0	0	0	0	0	0	0
	k__Bacteria;p__Proteobacteria;c__Gammaproteobacteria;o__Enterobacteriales;f__Enterobacteriaceae	0	0	0	0	0	0	0	0	0	0	0	0	0	0	0	0	0	0	0	3.02352e-05	0	0	0	0	0	0	0	0	0	0	0	0	0	0	0
	k__Bacteria;p__Proteobacteria;c__Gammaproteobacteria;o__Enterobacteriales;f__Enterobacteriaceae;g__Cronobacter;s__Cronobacter_sakazakii	0.00223741	0	0	0	3.02352e-05	0.000151176	0.00169317	0.000423293	0.000574469	0.00223741	0.00063494	0.000241882	0.000181411	0	0.000876822	0.00166294	0	0.000483764	0	0.0279978	0	0	0	0.000151176	0.000393058	0.000120941	0	0	0.000302352	0	3.02352e-05	0	0.000211647	0.000272117	0
	k__Bacteria;p__Proteobacteria;c__Gammaproteobacteria;o__Enterobacteriales;f__Enterobacteriaceae;g__Enterobacter	0.0078914	0	0	0.00390034	0.000755881	0.00275141	0.00559352	0.0440225	0.002056	0.00622846	0.00323517	0.00320493	0.00356776	0.00399105	0.00114894	0.000302352	0.10286	0.0105823	0	0.051279	0	0.00374917	0.00063494	0.00287235	0.0167503	0.0021467	0	0	0.0527	0.00136059	0.00187458	0.000302352	0.00139082	0.0016327	0.000272117
	k__Bacteria;p__Proteobacteria;c__Gammaproteobacteria;o__Enterobacteriales;f__Enterobacteriaceae;g__Escherichia-Shigella;s__Escherichia_coli	0	0.00281188	0	0.00365846	0.00069541	0.00211647	0.01028	0.00302352	0.0174155	0.0249743	0.012729	0.00365846	0.0308097	0.00160247	0.0122755	0.000423293	0.00223741	0	0.0058354	0	0.000544234	0.00157223	0.00260023	0.00456552	0.000453528	0.00063494	0.00178388	0	0.000272117	0.000453528	0.000362823	0.00256999	0.000574469	0.000604705	0.00108847
	k__Bacteria;p__Proteobacteria;c__Gammaproteobacteria;o__Enterobacteriales;f__Enterobacteriaceae;g__Hafnia-Obesumbacterium	0	0	0	0	0	0	0	0	0	3.02352e-05	0	0	0	0	0	0	0	0	0	0	0	0	0	0	0	0	0	0	0	0	0	0.000181411	0	0	0
	k__Bacteria;p__Proteobacteria;c__Gammaproteobacteria;o__Enterobacteriales;f__Enterobacteriaceae;g__Proteus	0	0	0	0	0.000211647	0	0	0	0	0	0	0	0	0	0	0	0	0	0	0	0	0	0.000574469	0	0	0	0	0	0	0	0	0	0	0	0
	k__Bacteria;p__Proteobacteria;c__Gammaproteobacteria;o__Enterobacteriales;f__Enterobacteriaceae;g__Providencia	0	0	0	0	0	0	0	0	0	0	0	0	0.000302352	0	0	0	0	0	0	0	0	0	0	0	0	0	0	0	0	0	0	0	0	0	0
	k__Bacteria;p__Proteobacteria;c__Gammaproteobacteria;o__Enterobacteriales;f__Enterobacteriaceae;g__Rahnella	0	0	0	0	0	0	0	0	0.000181411	0	0	0	0.000604705	0	0	0	0	0	0	0	0	0	0	0	0	0	0	0	0	0	0	0	0	0	0
	k__Bacteria;p__Proteobacteria;c__Gammaproteobacteria;o__Enterobacteriales;f__Enterobacteriaceae;g__Serratia;s__Serratia_marcescens	0	0	0	0	0	0.000272117	0	0	0.000302352	0	0.000211647	0	0	0	0	0	0	0	0	0	0.00241882	0	0	0	0	0.000423293	0	0	0	0	0	0	0	0	0
	k__Bacteria;p__Proteobacteria;c__Gammaproteobacteria;o__Enterobacteriales;f__Enterobacteriaceae;g__Serratia;s__Serratia_plymuthica	0.00544234	0	0	0	3.02352e-05	0.000453528	0.000120941	0	0	0.000393058	0.000362823	0.000181411	0	0	0	0.000241882	0.000211647	0	0	0	0	0.000393058	0	0	0	9.07057e-05	0	0	0	0.000211647	0	0	0	0	0
	k__Bacteria;p__Proteobacteria;c__Gammaproteobacteria;o__Gammaproteobacteria_Incertae_Sedis;f__Unknown_Family;g__uncultured;s__metagenome	0	0	0	0	0	0	0	0	0	0	0	0	0	0	0	0	0	0	0	0	0	0.000876822	0	0	0	0	0	0	0	0	0	0	0	0	0
	k__Bacteria;p__Proteobacteria;c__Gammaproteobacteria;o__Legionellales;f__Legionellaceae;g__Legionella;s__	0	0	0	0	0	0	0	0	0	0	0	0	0	0	0	0	0	0	0	0	0.00187458	0	0	0	0	0	0	0	0	0	0	0.00114894	0	0	0
	k__Bacteria;p__Proteobacteria;c__Gammaproteobacteria;o__Methylococcales;f__Methylomonaceae;g__pLW-20;s__	0	0	0	0	0	0	0	0	0	0	0	0	0	0	0	0	0	0	0	0	0	0	0	0	0	0	0	0	0.00172341	0	0	0	0	0	0
	k__Bacteria;p__Proteobacteria;c__Gammaproteobacteria;o__Oceanospirillales;f__Alcanivoracaceae;g__Alcanivorax;s__	0	0	0	0	0	0	0	0	0	0	0	0	0	0	0	0	0	0	0	0	0	0	0	0	0	0	0	0	0	0.000816351	0.000574469	0	0	0	0
	k__Bacteria;p__Proteobacteria;c__Gammaproteobacteria;o__Oceanospirillales;f__Halomonadaceae;g__Halomonas	0.000483764	0	0.0108544	0.000151176	6.04705e-05	0	0.000211647	0	3.02352e-05	0	0	0.000665175	0.000120941	0.000544234	0.000181411	0	0	0.0270001	0.0110056	0	0.00232811	0.00123964	0	0	0	0.00553305	0.000513999	0.00483764	0.000483764	0	0	0	0.000120941	0	0
	k__Bacteria;p__Proteobacteria;c__Gammaproteobacteria;o__Oceanospirillales;f__Marinomonadaceae;g__Marinomonas	0	0	0	0	0	0	0	0	0	0	0	0	0	0	0	0	0	0	0	0	0	0	0	0	0	0	0	0	0	0	0	0	0.000302352	0	0
	k__Bacteria;p__Proteobacteria;c__Gammaproteobacteria;o__Oceanospirillales;f__SS1-B-06-26;g__;s__	0	0	0	0	0	0	0	0	0	0	0	0	0	0	0	0	0	0	0	0	0	0	0	0	0	0	0	0	0	0.000151176	0.000120941	0	0	0	0
	k__Bacteria;p__Proteobacteria;c__Gammaproteobacteria;o__Pasteurellales;f__Pasteurellaceae	0	0	0	0.000151176	3.02352e-05	9.07057e-05	3.02352e-05	6.04705e-05	6.04705e-05	9.07057e-05	0	9.07057e-05	3.02352e-05	0	3.02352e-05	0.000332588	0	0	0	0	0	3.02352e-05	0	9.07057e-05	6.04705e-05	3.02352e-05	0	0	6.04705e-05	0.000332588	9.07057e-05	0.000151176	0.000362823	6.04705e-05	0
	k__Bacteria;p__Proteobacteria;c__Gammaproteobacteria;o__Pasteurellales;f__Pasteurellaceae;g__Actinobacillus	0	0	0	0.000211647	0.000151176	0.000483764	0.000483764	0.000665175	0.000574469	0	0.000816351	0.0011187	0.000181411	0.000967527	0	0.000846586	0.000181411	0	0	0	0.000362823	0.000241882	0.00123964	0.000967527	6.04705e-05	0.000272117	0.00187458	0	0.000332588	0.000574469	0.000755881	0.000302352	0.000483764	0.0011187	0
	k__Bacteria;p__Proteobacteria;c__Gammaproteobacteria;o__Pasteurellales;f__Pasteurellaceae;g__Aggregatibacter;s__	0.0122453	0	0.00308399	0.0155107	0.00187458	0.0116406	0.00958457	0.0084961	0.00601681	0.0134244	0.0100986	0.0144827	0.0101893	0.0100683	0.00308399	0.0105521	0.0053214	0.00888916	0	0	0.00749834	0.0138175	0.00263047	0.00873798	0.00671222	0.00943339	0.0118522	0	0.0107637	0.00919151	0.00976598	0.00713551	0.0100079	0.00925198	0.00891939
	k__Bacteria;p__Proteobacteria;c__Gammaproteobacteria;o__Pasteurellales;f__Pasteurellaceae;g__Aggregatibacter;s__Aggregatibacter_actinomycetemcomitans	0	0.000241882	0	9.07057e-05	9.07057e-05	0.000513999	0.000211647	0.000423293	0.000120941	0.000544234	0.000513999	0.000302352	0.000483764	0	0.000120941	0.000393058	0.000574469	0	0	0	0.000725646	0	0	6.04705e-05	0.000181411	0.000181411	0	0	0	9.07057e-05	0.00069541	0.000120941	6.04705e-05	0.00130011	0.000786116
	k__Bacteria;p__Proteobacteria;c__Gammaproteobacteria;o__Pasteurellales;f__Pasteurellaceae;g__Haemophilus;s__	0.00414223	0.0227369	0.0173853	0.25325	0.0483159	0.214852	0.184949	0.126172	0.133095	0.190421	0.20312	0.237649	0.194957	0.233053	0.0766161	0.231874	0.118673	0.0109149	0	0	0.116013	0.208593	0.150934	0.235472	0.15296	0.213551	0.236198	0	0.221382	0.246992	0.265496	0.223469	0.261898	0.214761	0.232721
	k__Bacteria;p__Proteobacteria;c__Gammaproteobacteria;o__Pseudomonadales;f__Moraxellaceae;g__Acinetobacter;s__	0	0	0.00380964	0.000393058	0.000181411	0.00181411	0.00275141	0.00955433	0.0147548	0.0352543	0.00855657	0.000907057	0.00229788	0	0.0230695	0.00238858	0.000513999	0.0215577	0.0175667	0	0.000755881	0.001542	0	0.00263047	0.0394872	0.00556328	0.000816351	0	0.000272117	0.000604705	0.00217694	0.00148153	0.000876822	0.00278164	0.00142106
	k__Bacteria;p__Proteobacteria;c__Gammaproteobacteria;o__Pseudomonadales;f__Moraxellaceae;g__Acinetobacter;s__Acinetobacter_baumannii	0	0	0.00855657	0	0	0	0.000393058	0.000513999	0.000453528	0.00126988	0.000786116	0.000362823	0.00123964	0	0.000151176	0.000393058	0	0.0195017	0	0	0.000362823	0	0.00501905	0	0.00136059	0.00108847	0.00199553	0	0.000120941	0.00063494	6.04705e-05	0	0.000332588	0	0
	k__Bacteria;p__Proteobacteria;c__Gammaproteobacteria;o__Pseudomonadales;f__Moraxellaceae;g__Acinetobacter;s__Acinetobacter_calcoaceticus	0	0	0	0	0	0	0.000181411	0	0	0	0.000483764	0	0	0	0.000272117	0	0	9.07057e-05	0	0	0	0.00063494	0	0	0.00535164	0.000181411	0	0	0	0	0	0	0	0	0
	k__Bacteria;p__Proteobacteria;c__Gammaproteobacteria;o__Pseudomonadales;f__Moraxellaceae;g__Acinetobacter;s__Acinetobacter_lwoffii	0.241277	0	0	0.000393058	0.000181411	0.000483764	0.00383987	0.00175364	0.00311423	0	0.00241882	0.000574469	0.00120941	0.00123964	0.00148153	0	0.00247929	0.00982645	0.000513999	0	0	0.00383987	0.00332588	0.000876822	0.0117615	0.0186854	0.00114894	0.00619822	0.000574469	0.000120941	0.000151176	0.00139082	0.000302352	0.000846586	0.00145129
	k__Bacteria;p__Proteobacteria;c__Gammaproteobacteria;o__Pseudomonadales;f__Moraxellaceae;g__Acinetobacter;s__metagenome	0	0	0	0	0	0	0.000665175	0	0.000604705	0.000755881	0.000151176	0	0.000423293	0	0	0.000332588	0	0	0	0	0.00387011	0	0	0	0	0	0	0	0.000241882	0.0016327	0.000574469	0	0	0	0
	k__Bacteria;p__Proteobacteria;c__Gammaproteobacteria;o__Pseudomonadales;f__Moraxellaceae;g__Alkanindiges;s__	0	0	0	0	0	0	0.000453528	0	0.000362823	0	0	0	0.000332588	0	0	0	0	0	0	0	0	6.04705e-05	0	0	0	0	0	0	0	0	0	0	0	0	0
	k__Bacteria;p__Proteobacteria;c__Gammaproteobacteria;o__Pseudomonadales;f__Moraxellaceae;g__Enhydrobacter;s__	0	0	0.00870775	0.0016327	0.000241882	0.000393058	0.001028	0	0.00232811	0.00130011	0.0011187	0.000574469	0.00169317	0.000544234	0.000272117	0.000786116	0.000574469	0	0.0285723	0	0.001542	0.00223741	0	0.00299329	0.000907057	0	0.000393058	0	0.000211647	0.000725646	0.000423293	0.00235835	0.000967527	0.00187458	0.000786116
	k__Bacteria;p__Proteobacteria;c__Gammaproteobacteria;o__Pseudomonadales;f__Moraxellaceae;g__Moraxella;s__	0	0	0	0.000665175	6.04705e-05	0.000272117	0	0	0	0.000423293	0.000120941	0.000483764	0	0.00114894	9.07057e-05	0.000423293	0	0	0	0	0	0	0.00302352	0.001542	0.000997763	0.000272117	0	0	0.00477717	0.000302352	0.000211647	0	0.000574469	0	0.000997763
	k__Bacteria;p__Proteobacteria;c__Gammaproteobacteria;o__Pseudomonadales;f__Moraxellaceae;g__Moraxella;s__Moraxella_lincolnii	0	0	0	0	0	0	0	0	0	0	0	0	0	0	0	0	0	0	0	0	0	0	0	0	0	0.000241882	0	0	0	0	0	0	0	0	0
	k__Bacteria;p__Proteobacteria;c__Gammaproteobacteria;o__Pseudomonadales;f__Moraxellaceae;g__Psychrobacter;s__Psychrobacter_pulmonis	0	0	0	0.000574469	0	0.0032654	0	0.0200157	0	0	0	0	0	0	0.000423293	0	0.00399105	0	0	0	0	0.0011187	0	0	0	0	0	0	0	0.000181411	0.000302352	0	0	0	0
	k__Bacteria;p__Proteobacteria;c__Gammaproteobacteria;o__Pseudomonadales;f__Pseudomonadaceae;g__Azotobacter;s__Azotobacter_vinelandii	0	0.00362823	0	0	0	0	0	0	0	0	0	0	0	0	0	0	0	0	0	0	0	0	0	0	0	0	0	0	0	0	0	0	0	0	0
	k__Bacteria;p__Proteobacteria;c__Gammaproteobacteria;o__Pseudomonadales;f__Pseudomonadaceae;g__Pseudomonas	0	0.0090101	0	0.000453528	3.02352e-05	0.00229788	0.000755881	0.0208321	0.000241882	0	0	0	9.07057e-05	6.04705e-05	0.000120941	0	0.0683619	0	0	0	3.02352e-05	0	3.02352e-05	0	0.000302352	3.02352e-05	0	0	0	3.02352e-05	0	0	0	0	0
	k__Bacteria;p__Proteobacteria;c__Gammaproteobacteria;o__Pseudomonadales;f__Pseudomonadaceae;g__Pseudomonas;s__Pseudomonas_aeruginosa	0	0	0.00492834	0.000423293	0.000423293	0.000211647	0.00922175	0.00117917	0.0021467	0.000755881	0.00211647	0.00226764	0.00263047	0	0.000393058	0.000241882	0.000362823	0	0	0	0.001542	0	0	0	0	0.00707504	0.00133035	0.000846586	0.000241882	0.000937292	0.000755881	0	0	0	0
	k__Bacteria;p__Proteobacteria;c__Gammaproteobacteria;o__Pseudomonadales;f__Pseudomonadaceae;g__Pseudomonas;s__Pseudomonas_andersonii	0	0	0.0011187	0	0	0	0.000151176	0	0	0	0	0	0	0	0	0	0	0	0	0	0	0	0	0	0	6.04705e-05	0	0	0	0.000120941	0	0	0	0	0
	k__Bacteria;p__Proteobacteria;c__Gammaproteobacteria;o__Pseudomonadales;f__Pseudomonadaceae;g__Pseudomonas;s__Pseudomonas_fulva	0.0105521	0	0.011308	0.00178388	0.000241882	0.0152083	0.000483764	0.112022	0.00680293	0.000876822	0.0036887	0.00105823	0.0047167	0.0109754	0.00160247	0.00752857	0.163421	0	0.000362823	0.0105823	0.000513999	0.00151176	0.000453528	0	0.229364	0.00281188	0.00166294	0.00244905	0.000755881	0.000967527	0.000967527	0.00541211	0.00269094	0.00520046	0.000816351
	k__Bacteria;p__Proteobacteria;c__Gammaproteobacteria;o__Pseudomonadales;f__Pseudomonadaceae;g__Pseudomonas;s__Pseudomonas_oryzihabitans	0.0435387	0	0	0	0	0	0	0	0	0	0	0	0	0	0	0	0	0	0	0	0.00133035	0.00241882	0	0	0	0.000997763	0	0	0	0	0	0	0	0	0
	k__Bacteria;p__Proteobacteria;c__Gammaproteobacteria;o__Pseudomonadales;f__Pseudomonadaceae;g__Pseudomonas;s__Pseudomonas_psychrophila	0.00223741	0.00387011	0.0419363	0.00151176	3.02352e-05	0.00211647	0.000362823	0.0499486	0.00133035	0.000604705	0.000544234	0.000937292	0	0.000665175	9.07057e-05	0.00175364	0.109119	0	0.00260023	0.0151479	0.00244905	0.000513999	0.122664	0	0.00371893	0.00108847	0.00631916	0	0	0.000211647	0.000241882	0.000604705	0.000332588	0.00069541	0.000725646
	k__Bacteria;p__Proteobacteria;c__Gammaproteobacteria;o__Pseudomonadales;f__Pseudomonadaceae;g__Pseudomonas;s__Pseudomonas_sp._MN11-3	0	0	0	0	0	0	0	0	0	0	0	0	0	0	0	0	0	0	0	0	0	0	0	0	0	0	0	0	0	0	0	0	6.04705e-05	0	0
	k__Bacteria;p__Proteobacteria;c__Gammaproteobacteria;o__Pseudomonadales;f__Pseudomonadaceae;g__Pseudomonas;s__Pseudomonas_thermotolerans_J53	0	0	0	0	0	0	0.000181411	0	0	0	0	0	0	0	0.000181411	0	0	0	0	0	0	0	0	0	0	0	0	0	0	0	0	0	0	0	0
	k__Bacteria;p__Proteobacteria;c__Gammaproteobacteria;o__Pseudomonadales;f__Pseudomonadaceae;g__Pseudomonas;s__Pseudomonas_veronii	0.0175364	0	0.00704481	0	0	0.000907057	0.000151176	0.00426317	0.000483764	0	0.000483764	0	0.00108847	0	0.000211647	0.000332588	0.0011187	0	3.02352e-05	0.0175969	0.00374917	0	0.00438411	0	0.00825422	0.00190482	0	0	0.000453528	0.00069541	0.000725646	0	0.000332588	3.02352e-05	6.04705e-05
	k__Bacteria;p__Proteobacteria;c__Gammaproteobacteria;o__Salinisphaerales;f__Solimonadaceae;g__Nevskia;s__	0	0	0	0.000181411	0	0	0.000423293	0	9.07057e-05	0.000997763	0.000816351	0.000997763	0	0.000483764	0.00411199	0.000816351	0	0	0	0	0.00145129	0	0	0	0	0.000423293	0.00105823	0.440618	0.000120941	0.000241882	0.000332588	0	0.000483764	0	0.000211647
	k__Bacteria;p__Proteobacteria;c__Gammaproteobacteria;o__Steroidobacterales;f__Steroidobacteraceae;g__Steroidobacter;s__metagenome	0	0	0	0	0	0	0	0	0	0	0	0	0	0	0	0	0	0	0	0	0	0	0	0	0	0	0	0	0	0	0.000241882	0	0	0	0
	k__Bacteria;p__Proteobacteria;c__Gammaproteobacteria;o__Steroidobacterales;f__Steroidobacteraceae;g__uncultured;s__uncultured_Steroidobacter_sp.	0	0	0	0	0	0	0	0	0	0	0	0	0	0	0	0	0	0	0	0	0	0	0	0	0	0	0.000816351	0	0	0	0	0	0	0	0
	k__Bacteria;p__Proteobacteria;c__Gammaproteobacteria;o__Vibrionales;f__Vibrionaceae;g__Photobacterium;s__	0	0	0	0	0	0	0	0.000604705	0	0	0	0	0	0	0	0	0	0	0	0	0	0	0	0	0	0	0	0	0	0	0	0	0	0	0
	k__Bacteria;p__Proteobacteria;c__Gammaproteobacteria;o__Vibrionales;f__Vibrionaceae;g__Vibrio	0	0	0	0.000332588	3.02352e-05	0.000332588	0.000574469	0	0.000241882	0.000876822	0.00123964	0.000181411	0.00338635	0	0	0	0.000332588	0	0	0	0	0.00108847	0	0	0	0	0	0	0	0	0	0	0	0	0
	k__Bacteria;p__Proteobacteria;c__Gammaproteobacteria;o__Xanthomonadales	0	0	0	0	0	0	0	0	0	0	0	0	0	0	0	0	0	0	0	0	0	0	0	0	0	0	0	0	0	0	0.000211647	0	0	0	0
	k__Bacteria;p__Proteobacteria;c__Gammaproteobacteria;o__Xanthomonadales;f__Rhodanobacteraceae;g__Dokdonella;s__Dokdonella_koreensis_DS-123	0	0	0	0	0	0	0	0	0	0	0.000393058	0	0	0	0	0	0	0	0	0	0	0	0	0	0	0	0	0	0	0	0	0	0	0	0
	k__Bacteria;p__Proteobacteria;c__Gammaproteobacteria;o__Xanthomonadales;f__Xanthomonadaceae;g__Arenimonas;s__uncultured_gamma_proteobacterium	0	0	0	0	0	0	0	0	0	0	0	0	0	0	0	0	0	0	0	0	0	0	0	0	0	0	0	0	0	0	0	0	0	0	0.000362823
	k__Bacteria;p__Proteobacteria;c__Gammaproteobacteria;o__Xanthomonadales;f__Xanthomonadaceae;g__Lysobacter;s__	0	0	0	0	0	0	0	0	0.000483764	0	0	0	0	0	0	0	0	0	0	0	0	0	0	0	0	0	0	0	0.000151176	0	0	0.000483764	0.000181411	0	0
	k__Bacteria;p__Proteobacteria;c__Gammaproteobacteria;o__Xanthomonadales;f__Xanthomonadaceae;g__Lysobacter;s__uncultured_Thermomonas_sp.	0	0	0	0	0	0	0.000181411	0	0	0	0	0	0	0	0	0	0	0	0	0	0	0	0	0	0	0	0	0	0	0	0	0	0	0	0
	k__Bacteria;p__Proteobacteria;c__Gammaproteobacteria;o__Xanthomonadales;f__Xanthomonadaceae;g__Pseudoxanthomonas;s__	0	0	0	0	6.04705e-05	0	0.00133035	0	0.000120941	0.000544234	0.000272117	0	0.000876822	0	0	0.000393058	0	0	0	0	0	0	0	0	0	0	0	0	0	0	0	0	0	0.000604705	0
	k__Bacteria;p__Proteobacteria;c__Gammaproteobacteria;o__Xanthomonadales;f__Xanthomonadaceae;g__Stenotrophomonas	0.000120941	0	0	0	6.04705e-05	0.00178388	0.000423293	0.0186854	0.000181411	0	0	0.000393058	0	0	9.07057e-05	0	0.000181411	0	0	0	0.000755881	0	0	0	0.00417246	0.000272117	0	0	0	0.000151176	0	0.000151176	0.000362823	0.00260023	0.000665175
	k__Bacteria;p__Proteobacteria;c__Gammaproteobacteria;o__Xanthomonadales;f__Xanthomonadaceae;g__Stenotrophomonas;s__	0	0	0.0053214	0	3.02352e-05	0.00105823	0	0.0198041	0.000483764	0.000483764	0.000997763	0.000907057	0.000604705	0	0.000211647	0.000120941	0.00444458	0.00217694	0	0	0.000755881	0	0.00123964	0	0	0.000513999	0	0.00885892	0.000393058	0.000302352	0	0	9.07057e-05	0	0
	k__Bacteria;p__Proteobacteria;c__Gammaproteobacteria;o__Xanthomonadales;f__Xanthomonadaceae;g__Thermomonas;s__	0	0	0	0	0	0	0	0	0	0	0	0	0	0	0	0.000272117	0	0	0	0	0	0	0.00196529	0	0	0	0	0	0	0	0	0	0.000241882	0	0
	k__Bacteria;p__Proteobacteria;c__Gammaproteobacteria;o__Xanthomonadales;f__Xanthomonadaceae;g__uncultured	0	0	0	0	6.04705e-05	0	0.000362823	0	0	0	0	0	0	0	0	0	0	0	0	0	0	0	0	0	0	0	0	0	0	0	0	0	0	0	0
	k__Bacteria;p__Proteobacteria;c__Gammaproteobacteria;o__Xanthomonadales;f__Xanthomonadaceae;g__Vulcaniibacterium;s__	0	0	0	0	0	0	0	0	0.000362823	0	0	0	0	0	0	0	0	0	0	0	0	0	0	0	0	0	0	0	0	0	0	0	0	0	0
	k__Bacteria;p__Spirochaetes;c__Spirochaetia;o__Spirochaetales;f__Spirochaetaceae;g__Treponema_2	0	0.00758904	0	0.00399105	0.0011187	0.00299329	0.00232811	0.00272117	0.00114894	0.00145129	0.00190482	0.00305376	0.0031747	0.00438411	0.002056	0.00130011	0.00250952	0.00450505	0	0	0.00142106	0.00432364	0.001542	0.00160247	0.00181411	0.00117917	0.00359799	0	0.000907057	0.000816351	0.000997763	0.00220717	0.00332588	0.00329564	0.00359799
	k__Bacteria;p__Spirochaetes;c__Spirochaetia;o__Spirochaetales;f__Spirochaetaceae;g__Treponema_2;s__Treponema_lecithinolyticum_ATCC_700332	0	0	0	0.000272117	3.02352e-05	0	0	0.000332588	0	0	0	0	0	0.000604705	0	6.04705e-05	0	0	0	0	0	0	0	0	0.000241882	0.000423293	0	0	0	0.000120941	3.02352e-05	0.000272117	0.000120941	0	0.000453528
	k__Bacteria;p__Spirochaetes;c__Spirochaetia;o__Spirochaetales;f__Spirochaetaceae;g__Treponema_2;s__Treponema_maltophilum_ATCC_51939	0	0	0	9.07057e-05	0	0.000120941	0	0.000211647	0	0	0	0	0	0	0	0	0	0	0	0	0	0	0	0	0	0	0	0	0	0.000151176	0	0	0	0	0.000453528
	k__Bacteria;p__Spirochaetes;c__Spirochaetia;o__Spirochaetales;f__Spirochaetaceae;g__Treponema_2;s__Treponema_refringens	0	0	0	0	0	0	0	0	0	0	0	0	0	0	0	0	0	0	0	0	0	0	0	0	0	0	0	0	0	0	0	0	9.07057e-05	0	0
	k__Bacteria;p__Spirochaetes;c__Spirochaetia;o__Spirochaetales;f__Spirochaetaceae;g__Treponema_2;s__Treponema_sp._canine_oral_taxon_087	0	0	0	0	0	0.000362823	3.02352e-05	0	0	6.04705e-05	0	0.000211647	0	0	6.04705e-05	0	3.02352e-05	0	0	0	0	0	0	0	3.02352e-05	0	0	0	0.000151176	0	0	3.02352e-05	3.02352e-05	0	0
	k__Bacteria;p__Spirochaetes;c__Spirochaetia;o__Spirochaetales;f__Spirochaetaceae;g__Treponema_2;s__Treponema_sp._feline_oral_taxon_142	0	0	0	0	0	0.000181411	0	0	0	0	0	0	0	0	0	0	0	0	0	0	0	0	0	0	0.000302352	0	0	0	0	0	0	0.000513999	0.000151176	0	0
	k__Bacteria;p__Spirochaetes;c__Spirochaetia;o__Spirochaetales;f__Spirochaetaceae;g__Treponema_2;s__Treponema_vincentii_F0403	0	0	0	0	3.02352e-05	0.000241882	3.02352e-05	0	0	0	0	0	0	0.000665175	3.02352e-05	0	3.02352e-05	0	0	0	0	0.000120941	3.02352e-05	0.000755881	0	0	0.000120941	0	0.000151176	0	6.04705e-05	0	0	6.04705e-05	0.000302352
	k__Bacteria;p__Spirochaetes;c__Spirochaetia;o__Spirochaetales;f__Spirochaetaceae;g__uncultured;s__bioreactor_sludge_metagenome	0	0	0	0	0	0	0.000362823	0	0	0	0	0	0	0	0	0	0	0	0	0	0	0	0	0	0	0	0	0	0	0	0	0	0	0	0
	k__Bacteria;p__Synergistetes;c__Synergistia;o__Synergistales;f__Synergistaceae;g__Pyramidobacter;s__Pacaella_massiliensis	0	0	0	0	0	0	0	0	0	0	0	0	0	0	0	0	0	0	0	0	0	9.07057e-05	0	0	0	0	0	0	0	0	0	0	0	0	0
	k__Bacteria;p__Tenericutes;c__Mollicutes;o__Anaeroplasmatales;f__Anaeroplasmataceae;g__Anaeroplasma;s__	0	0	0	0	0	0	0	0	0	0	0	0	0	0	0	0	0	0	0	0	0	0	0	0	0	0	0	0	0	0	0	0.000120941	0	0	0
	k__Bacteria;p__Tenericutes;c__Mollicutes;o__Izimaplasmatales;f__;g__;s__	0	0	0	0	0	0	0	0	0.000120941	0	0	0	0	0	3.02352e-05	0	0.000241882	0	0	0	0	0.000362823	0	0.000362823	0.000151176	0	0	0	0	9.07057e-05	0	0	9.07057e-05	0	0.000846586
	k__Bacteria;p__Verrucomicrobia;c__Verrucomicrobiae;o__Chthoniobacterales;f__Chthoniobacteraceae;g__Chthoniobacter;s__	0	0	0	0	0	0	0	0	0	0	0	0	0	0	0	0	0.000211647	0	0	0	0	0	0	0	0	0	0	0	0	0	0	0	0	0	0
	Unknown	0.00571446	0	0	0	0.000151176	0	0	0.000846586	0	0.00069541	0.000786116	0.000120941	0	0	8.02352e-05	0	0.000120941	0.000483764	0	0.00217694	0	0.000453528	0.000272117	0.000393058	0	0	0	0	0	0	0.000181411	0	0	0	0
