# Supplementary material for: High resolution 16S rRNA gene Next Generation Sequencing study of brain areas associated with Alzheimer’s and Parkinson’s disease
Source: Front Aging Neurosci. 2022 Dec 9;14:1026260. doi: 10.3389/fnagi.2022.1026260 (PMC9780557; doi:10.3389/fnagi.2022.1026260)
Supplement: Supplementary file 10 [file Table_5.xlsx]

## Sheet: sheet1
	Supplementary Table 5: Relative abundances at the genus level using taxonomic assignment based on 97% OTU clustering (Novogene). Included are averaged relative abundance composition of 4 blood samples from a previous study (Emery et al., 2021) which are provided for comparison. Abbreviations are at the foot of the table.
	Blood		EC-C		H-C		H-AD		LC-C		LC-AD		LC-PD
	Streptococcus	0.106	Cutibacterium	0.144	Paeniclostridium	0.194949	Streptococcus	0.208411	Hathewaya	0.266947	Cutibacterium	0.198857	Cutibacterium	0.27384
	Acidovorax	0.104	Staphylococcus	0.094	Streptococcus	0.184435	Haemophilus	0.188353	Streptococcus	0.162802	Pseudomonas	0.097176	Streptococcus	0.170376
	Others	0.086	Acinetobacter	0.085	Haemophilus	0.175342	Cutibacterium	0.109443	Haemophilus	0.154245	Streptococcus	0.062587	Haemophilus	0.116013
	Haemophilus	0.085	Lactobacillus	0.074006	Cutibacterium	0.074605	Prevotella	0.071	Cutibacterium	0.077054	Prevotella	0.055	Staphylococcus	0.073683
	Prevotella	0.057	Others	0.055623	Prevotella	0.062	Fusobacterium	0.057399	Fusobacterium	0.045504	Corynebacterium	0.052715	Prevotella	0.053
	Methylobacterium	0.05	Pseudomonas	0.051027	Fusobacterium	0.052912	Porphyromonas	0.047677	Prevotella	0.062	Staphylococcus	0.04496	Fusobacterium	0.048074
	Kocuria	0.047	Streptococcus	0.050785	Porphyromonas	0.051914	Staphylococcus	0.034295	Porphyromonas	0.038353	Others	0.042103	Porphyromonas	0.042027
	Corynebacterium	0.041	Arcticibacter	0.04365	Neisseria	0.028119	Pseudomonas	0.033259	Neisseria	0.019698	Enterobacter	0.04118	Neisseria	0.028089
	Staphylococcus	0.033	Corynebacterium	0.030618	Staphylococcus	0.020371	Neisseria	0.027842	Staphylococcus	0.018443	Caldalkalibacillus	0.03595	Corynebacterium	0.021316
	Neisseria	0.028	Bacillus	0.027867	Campylobacter	0.012457	Corynebacterium	0.018487	Acinetobacter	0.014044	Methylobacterium	0.034687	Alloprevotella	0.014845
	Escherichia-Shigella	0.027	Caldalkalibacillus	0.022999	Corynebacterium	0.010204	Escherichia-Shigella	0.013459	Corynebacterium	0.013863	Geobacillus	0.03403	Lawsonella	0.010189
	Porphyromonas	0.026	Fusobacterium	0.017405	Aggregatibacter	0.009879	Acinetobacter	0.012669	Alloprevotella	0.009751	Haemophilus	0.032397	Leptotrichia	0.009857
	Rothia	0.022	Lawsonella	0.017264	Pseudomonas	0.009237	Campylobacter	0.011986	Campylobacter	0.009176	Bacillus	0.019101	Pseudomonas	0.009615
	Alloprevotella	0.019	Haemophilus	0.014755	Alloprevotella	0.008889	Aggregatibacter	0.010738	Aggregatibacter	0.007075	Acinetobacter	0.018013	Aggregatibacter	0.008224
	Acinetobacter	0.016	Kocuria	0.014563	Granulicatella	0.008405	Granulicatella	0.009723	Escherichia-Shigella	0.006349	Anoxybacillus	0.017914	Lactobacillus	0.007619
	Actinomyces	0.012	Actinomyces	0.013838	Others	0.007181	Enterobacter	0.009472	Pseudomonas	0.006228	Fusobacterium	0.016743	Campylobacter	0.007498
	Tepidimonas	0.012	Micrococcus	0.013435	Diaphorobacter	0.005919	Others	0.009239	Others	0.00579	Lawsonella	0.015291	Anaerococcus	0.007256
	Campylobacter	0.011	Anaerococcus	0.012628	Actinomyces	0.004739	Alloprevotella	0.009023	Lactobacillus	0.005442	Aeribacillus	0.011036	Granulicatella	0.005987
	Micrococcus	0.011	Streptomyces	0.012124	Rothia	0.004452	Actinomyces	0.006829	Granulicatella	0.00517	Porphyromonas	0.009509	Achromobacter	0.005382
	Sphingomonas	0.009	Geobacillus	0.011852	Lactobacillus	0.004	Lawsonella	0.007	Actinomyces	0.005	Halomonas	0.01	Acinetobacter	0.005
	Blood		LF-C		LF-PD		AT-C		AT-PD		SN-C		SN-PD
	Streptococcus	0.106	Streptococcus	0.214791	Streptococcus	0.207746	Streptococcus	0.250227	Haemophilus	0.236198	Streptococcus	0.25678	Streptococcus	0.236621
	Acidovorax	0.104	Haemophilus	0.179764	Haemophilus	0.194216	Haemophilus	0.213551	Streptococcus	0.234867	Haemophilus	0.239335	Haemophilus	0.23646
	Others	0.086	Prevotella	0.09	Pseudomonas	0.12082	Prevotella	0.078	Cutibacterium	0.089436	Cutibacterium	0.086193	Prevotella	0.088
	Haemophilus	0.085	Cutibacterium	0.076026	Cutibacterium	0.071007	Cutibacterium	0.066124	Prevotella	0.087	Prevotella	0.079	Cutibacterium	0.076032
	Prevotella	0.057	Fusobacterium	0.067939	Fusobacterium	0.063615	Porphyromonas	0.061559	Porphyromonas	0.066608	Fusobacterium	0.069858	Fusobacterium	0.07582
	Methylobacterium	0.05	Pseudomonas	0.065988	Porphyromonas	0.061861	Fusobacterium	0.050977	Fusobacterium	0.064401	Porphyromonas	0.068128	Porphyromonas	0.073341
	Kocuria	0.047	Porphyromonas	0.055149	Prevotella	0.07	Staphylococcus	0.050523	Neisseria	0.038066	Neisseria	0.034975	Neisseria	0.04247
	Corynebacterium	0.041	Neisseria	0.041286	Acinetobacter	0.030734	Neisseria	0.035043	Others	0.015208	Staphylococcus	0.017053	Staphylococcus	0.0232
	Staphylococcus	0.033	Staphylococcus	0.038958	Neisseria	0.025836	Acinetobacter	0.025519	Alloprevotella	0.012457	Campylobacter	0.014475	Campylobacter	0.014654
	Neisseria	0.028	Corynebacterium	0.020318	Staphylococcus	0.015496	Pseudomonas	0.013969	Campylobacter	0.012336	Enterobacter	0.014059	Corynebacterium	0.01411
	Escherichia-Shigella	0.027	Campylobacter	0.012396	Campylobacter	0.014452	Corynebacterium	0.013424	Aggregatibacter	0.011852	Corynebacterium_1	0.010862	Aggregatibacter	0.010109
	Porphyromonas	0.026	Others	0.010295	Corynebacterium	0.011716	Campylobacter	0.012034	Staphylococcus	0.010824	Alloprevotella	0.009842	Alloprevotella	0.009514
	Rothia	0.022	Anaerococcus	0.009	Enterobacter	0.009811	Alloprevotella	0.011762	Pseudomonas	0.009312	Granulicatella	0.009751	Granulicatella	0.009333
	Alloprevotella	0.019	Alloprevotella	0.008496	Alloprevotella	0.009796	Others	0.011338	Corynebacterium	0.009161	Aggregatibacter	0.009441	Others	0.008667
	Acinetobacter	0.016	Aggregatibacter	0.008224	Aggregatibacter	0.007846	Granulicatella	0.010038	Granulicatella	0.007559	Others	0.009297	Rothia	0.007045
	Actinomyces	0.012	Acinetobacter	0.007181	Granulicatella	0.007544	Aggregatibacter	0.009615	Spirosoma	0.005291	Lactobacillus	0.005488	Actinomyces	0.006501
	Tepidimonas	0.012	Rothia	0.006561	Others	0.007166	Lactobacillus	0.00641	Lactobacillus	0.00514	Actinomyces	0.005148	Lactobacillus	0.005473
	Campylobacter	0.011	Lactobacillus	0.006	Rothia	0.006742	Lawsonella	0.005563	Peptostreptococcus	0.004868	Anaerococcus	0.005072	Peptostreptococcus	0.00509
	Micrococcus	0.011	Granulicatella	0.005714	Peptostreptococcus	0.005654	Halomonas	0.005533	Lawsonella	0.005	Rothia	0.005	Lawsonella	0.004
	Sphingomonas	0.009	Peptostreptococcus	0.005261	Lactobacillus	0.00514	Rothia	0.005	Actinomyces	0.004	Lawsonella	0.004	Treponema	0.004
	Abbreviations: AD – Alzheimer’s disease, C – control, PD – Parkinson’s disease; AT - anterior temporal pole (BA38); EC - entorhinal cortex; H - hippocampus; LC - locus coeruleus; LF - lower frontal cortex (BA11); SN - substantia nigra
