# Supplementary material for: High resolution 16S rRNA gene Next Generation Sequencing study of brain areas associated with Alzheimer’s and Parkinson’s disease
Source: Front Aging Neurosci. 2022 Dec 9;14:1026260. doi: 10.3389/fnagi.2022.1026260 (PMC9780557; doi:10.3389/fnagi.2022.1026260)
Supplement: Supplementary file 11 [file Table_6.xlsx]

## Sheet: Sheet1
	Supplementary Table 6: Summary of statistical analysis of inter group variance.
	Differences in bacterial community structure between groups were evaluated by nonparametric methods which showed significant differences most commonly between LC-AD and H-AD and between EC-C and H-C or SN-C. Abbreviations are at the foot of the table.
	ANOSIM		AMOVA		ADONIS
	Comparable Groups	p-value	Comparable Groups	p-value	Comparable Groups	p-value
	EC-C v SN-C	0.031	EC-C v SN-C	0.027	EC-C v SN-C	0.001
	H-AD v LC-AD	0.004	H-AD v LC-AD	0.011	H-AD v LC-AD	0.006
	EC-C v H-C	0.048			EC-C v H-C	0.025
	Other Groups	p-value	Other Groups	p-value	Other Groups	p-value
	EC-C v H-AD	0.013	EC-C v H-AD	0.008	EC-C v H-AD	0.001
	LC-AD vs SN-C	0.033	LC-AD v SN-C	0.027	LC-AD v SN-C	0.001
			EC-C v SN-PD	0.088	SN-C v H-AD	0.046
					H-C v LC-AD	0.033
					SN-PD v LC-AD	0.032
	MRPP		Weighted Unifrac		Unweighted Unifrac
	Comparable Groups	p-value	Comparable Groups	p-value	Comparable Groups	p-value
	EC-C v SN-C	0.03	EC-C v SN-C	<0.001	EC-C v SN-C	0.001
	H-AD v LC-AD	0.004	H-AD v LC-AD	<0.001	H-AD v LC-AD	0.009
			H-C v H-AD	0.042	EC-C v H-C	0.001
			H-C v SN-C	<0.001
	Other Groups	p-value	Other Groups	p-value	Other Groups	p-value
	EC-C v H-AD	0.011	EC-C v H-AD	<0.001	EC-C v H-AD	0.004
	LC-AD v SN-C	0.022	LC-AD v SN-C	<0.001	LC-AD v SN-C	0.02
	SC-C – H-AD	0.013	SN-C v H-AD	<0.001	H-C v LC-AD	0.003
			EC-C v SN-PD	<0.001	EC-C v SN-PD	0.006
			SN-PD v LC-AD	<0.001	LC-AD v SN-PD	0.002
			H-AD v SN-PD	0.004
			H-C v SN-PD	<0.001
	Abbreviations: C - Control; AD - Alzheimer’s disease; PD - Parkinson’s disease. EC- entorhinal cortex; H – hippocampus; LC - locus coeruleus; SN- substantia nigra. ANOSIM - Analysis of Similarities; AMOVA - Analysis of Molecular Variance; MRPP - Multiple Response Permutation Procedure; Weighted and Unweighted UniFrac are Wilcoxon test showing relative abundance of species/taxa and presence/absenc…
