# Supplementary material for: High resolution 16S rRNA gene Next Generation Sequencing study of brain areas associated with Alzheimer’s and Parkinson’s disease
Source: Front Aging Neurosci. 2022 Dec 9;14:1026260. doi: 10.3389/fnagi.2022.1026260 (PMC9780557; doi:10.3389/fnagi.2022.1026260)
Supplement: Supplementary file 12 [file Table_7.xlsx]

## Sheet: Sheet1
	Supplementary Table 7: Summary of taxa differentially detected by OTU analysis and statistical methods.
	Profiles were dominated by a group of oral bacteria, with significantly different abundance and intra-group variation between H-AD and LC-AD samples by T-test and non-parametric Metastat analysis, respectively (genus level). Differences were also seen using LEfSe which identified bacteria most likely responsible for the differences between groups (order to strain level). Oral taxa as defined by H…
	Heatmap	T-Test - H-AD v LC-AD			Metastat - H-AD v LC-AD			LEfSe - Range of taxonomic assignment
		Genus	p value	q value	Genus	p value	q value	H.AD (v LC.AD)	H.C (v EC.C)	H.C (v H.AD)	SN.C (v SN.PD)
		Escherichia	0.04	-0.01				g_Haemophilus	g_Haemophilus
		Nevskia	0.032	-0.01				g_Streptococcus
	Haemophilus	Haemophilus	0.005	-0.01	Haemophilus	0	0.026	g_Lactobacillales
	Streptococcus	Streptococcus	0.004	-0.01	Streptococcus	0	0.026	g_Fusobacterium
		Lactobacillus	0.004	-0.01	Lactobacillus	0	0.026	g_Porphyromonas	g_Porphyromonas
	Fusobacterium	Fusobacterium	0.024	-0.01	Fusobacterium	0.003	0.049	g_ Neisseria
	Porphyromonas	Porphyromonas	0.018	-0.01	Porphyromonas	0.001	0.047
	Neisseria	Neisseria	0.026	-0.01	Neisseria	0.002	0.047	g_Prevotella 7	g_Prevotella 7
		Anaerococcus	0.001	-0.01	Anaerococcus	0	0.026
		Kocuria	0.016	-0.01	Kocuria	0.002	0.047	p_Fusobacteria
	Prevotella	Prevotella	0.01	-0.01	Prevotella	0.001	0.026	c_Fusobacteriia
		Diaphorobacter	0.033	-0.01				o_Fusobacteriales
	Campylobacter	Campylobacter	0.036	-0.01				f_Fusobacteriaceae
		Aggregatibacter	0.041	-0.01				f_Streptococcaceae
	Alloprevotella	Alloprevotella	0.001	-0.01	Alloprevotella	0	0.026	s_S. pneumoniae			s_S. pneumoniae
		Finegoldia	0.018	-0.01	Finegoldia	0.002	0.047	s_P.gingivalis	st_P.gingivalis TDC60
		Comamonas	0.048	-0.01				f_Porphyromonadaceae	f_Porphyromonadaceae
		Leptotrichia	0.01	-0.01	Leptotrichia	0.001	0.047	o_Pasteurellales	o_Pasteurellales
		Prevotella_1	0.001	-0.01	Prevotella_1	0	0.026	f_Pasteurellaceae	f_Pasteurellaceae
		Prevotella_6	0.001	-0.01	Prevotella_6	0.001	0.026		o_Bacteroidales		*Bacteroidetes
		Peptostreptococcus	0.019	-0.01	Peptostreptococcus	0.002	0.047			f_Peptostreptococcaceae
		Dialister	0.046	-0.01						g_Paeniclostridium
		Sphingomonas	0.013	-0.01	Sphingomonas	0.001	0.047			s_P. sordellii
		Prevotella_2	0.016	-0.01	Prevotella_2	0.002	0.047
		Lautropia	0.025	-0.01
		Capnocytophaga	0.02	-0.01	Capnocytophaga	0.003	0.049
		Gemella	0.009	-0.01	Gemella	0.002	0.047
		Dolosigranulum	0.014	-0.01	Dolosigranulum	0.002	0.047
		Actinobacillus	0.009	-0.01	Actinobacillus	0.001	0.047
		Oribacterium	0.027	-0.01
		Sphingobacterium	0.037	-0.01
	Prevotella 7
	Abbreviations: C - Control; AD - Alzheimer’s disease; PD - Parkinson’s disease. EC - entorhinal cortex; H - hippocampus; LC: -locus coeruleus; SN- substantia nigra. Genera assigned as oral in the HOMD are highlighted in gold. q- corrected for False Discovery Rate. p- phylum; c- class; o- order; f - family, g- genus; s- species; st- strain; * ungrouped
