# Supplementary material for: High resolution 16S rRNA gene Next Generation Sequencing study of brain areas associated with Alzheimer’s and Parkinson’s disease
Source: Front Aging Neurosci. 2022 Dec 9;14:1026260. doi: 10.3389/fnagi.2022.1026260 (PMC9780557; doi:10.3389/fnagi.2022.1026260)
Supplement: Supplementary file 13 [file Table_8.XLSX]

## Sheet: T-Test
	Supplementary table 8. Summary of T-test analysis.
	Defined to species level showing only those abundance comparisons with significant p values (< 0.05). Those with a significant q value (corrected for false discovery rate) highlighted in gold. Differences are mainly between LC-AD and H-AD.
		H-AD v LC-AD (p significant)	mean (H-AD)	standard deviation (H-AD)	mean (LC-AD)	standard deviation (LC-AD)	p.value	q.value	interval lower	interval upper
	Phylum	k__Bacteria;p__Fusobacteria;	0.0589285	0.0166298	0.0204466	0.0196348	0.0186162	0.150496	0.00931932	0.0676445
		k__Bacteria;p__Epsilonbacteraeota;	0.0121502	0.00331773	0.00277408	0.00554816	0.0339411	0.150496	0.00112495	0.0176274
	Class	k__Bacteria;p__Fusobacteria;c__Fusobacteriia;	0.0589285	0.0166298	0.0204466	0.0196348	0.0186162	-0.154834	0.00931932	0.0676445
		k__Bacteria;p__Epsilonbacteraeota;c__Campylobacteria;	0.0121502	0.00331773	0.00277408	0.00554816	0.0339411	-0.154834	0.00112495	0.0176274
	Order	k__Bacteria;p__Proteobacteria;c__Gammaproteobacteria;o__Salinisphaerales;	0.000483764	0.00045854	0	0	0.0315238	0.0208635	5.96849e-05	0.000907842
		k__Bacteria;p__Firmicutes;c__Bacilli;o__Lactobacillales;	0.226604	0.0257869	0.0724058	0.0467439	0.0034682	0.0106748	0.0843827	0.224015
		k__Bacteria;p__Proteobacteria;c__Gammaproteobacteria;o__Pasteurellales;	0.199756	0.0462281	0.0361387	0.0598077	0.00496169	0.0106748	0.0751132	0.252121
		k__Bacteria;p__Fusobacteria;c__Fusobacteriia;o__Fusobacteriales;	0.0589285	0.0166298	0.0204466	0.0196348	0.0186162	0.0188372	0.00931932	0.0676445
		k__Bacteria;p__Proteobacteria;c__Alphaproteobacteria;o__Sphingomonadales;	0.00184867	0.00143837	0.000181411	0.000362823	0.0218891	0.0188372	0.00032078	0.00301373
		k__Bacteria;p__Epsilonbacteraeota;c__Campylobacteria;o__Campylobacterales;	0.0121502	0.00331773	0.00277408	0.00554816	0.0339411	0.0208635	0.00112495	0.0176274
		k__Bacteria;p__Actinobacteria;c__Actinobacteria;o__Frankiales;	0.000686772	0.000570935	0	0	0.0190145	0.0188372	0.000158745	0.0012148
	Family	k__Bacteria;p__Firmicutes;c__Clostridia;o__Clostridiales;f__Peptostreptococcaceae;	0.00387011	0.00147183	0.000778557	0.00155711	0.0176587	0.0271275	0.000755388	0.00542772
		k__Bacteria;p__Proteobacteria;c__Gammaproteobacteria;o__Salinisphaerales;f__Solimonadaceae;	0.000483764	0.00045854	0	0	0.0315238	0.0304994	5.96849e-05	0.000907842
		k__Bacteria;p__Proteobacteria;c__Gammaproteobacteria;o__Pasteurellales;f__Pasteurellaceae;	0.199756	0.0462281	0.0361387	0.0598077	0.00496169	0.0202537	0.0751132	0.252121
		k__Bacteria;p__Firmicutes;c__Bacilli;o__Lactobacillales;f__Streptococcaceae;	0.209258	0.0228039	0.0655727	0.0423239	0.0032059	0.0202537	0.0803838	0.206987
		k__Bacteria;p__Firmicutes;c__Bacilli;o__Lactobacillales;f__Lactobacillaceae;	0.00570582	0.00104355	0.000808792	0.00161758	0.00399521	0.0202537	0.00249897	0.00729509
		k__Bacteria;p__Bacteroidetes;c__Bacteroidia;o__Sphingobacteriales;f__Sphingobacteriaceae;	0.000159815	0.000158761	0	0	0.0373582	0.0304994	1.29857e-05	0.000306644
		k__Bacteria;p__Fusobacteria;c__Fusobacteriia;o__Fusobacteriales;f__Fusobacteriaceae;	0.0573994	0.01731	0.0167428	0.0220377	0.0236407	0.0271275	0.00803283	0.0732805
		k__Bacteria;p__Bacteroidetes;c__Bacteroidia;o__Bacteroidales;f__Porphyromonadaceae;	0.0476766	0.0131632	0.00950898	0.019018	0.0181157	0.0271275	0.0100259	0.0663095
		k__Bacteria;p__Proteobacteria;c__Gammaproteobacteria;o__Betaproteobacteriales;f__Neisseriaceae;	0.0331292	0.00831038	0.0103556	0.0123132	0.0243672	0.0271275	0.0045437	0.0410035
		k__Bacteria;p__Proteobacteria;c__Alphaproteobacteria;o__Sphingomonadales;f__Sphingomonadaceae;	0.00184867	0.00143837	0.000181411	0.000362823	0.0218891	0.0271275	0.00032078	0.00301373
		k__Bacteria;p__Firmicutes;c__Clostridia;o__Clostridiales;f__Family_XI;	0.00793027	0.00513117	0.000400617	0.000801234	0.00769614	0.0223021	0.00277275	0.0122866
		k__Bacteria;p__Epsilonbacteraeota;c__Campylobacteria;o__Campylobacterales;f__Campylobacteraceae;	0.0119861	0.00327848	0.00277408	0.00554816	0.0359694	0.0304994	0.000956014	0.017468
		k__Bacteria;p__Firmicutes;c__Bacilli;o__Bacillales;f__Paenibacillaceae;	0.00118781	0.00116077	0	0	0.0352286	0.0304994	0.000114275	0.00226135
		k__Bacteria;p__Bacteroidetes;c__Bacteroidia;o__Flavobacteriales;f__Flavobacteriaceae;	0.00120077	0.000930393	0	0	0.0142375	0.0271275	0.000340301	0.00206124
		k__Bacteria;p__Firmicutes;c__Bacilli;o__Bacillales;f__Family_XI;	0.00138218	0.000771979	0.000204088	0.000408176	0.00910582	0.0223021	0.000372589	0.0019836
	Genus	k__Bacteria;p__Proteobacteria;c__Gammaproteobacteria;o__Enterobacteriales;f__Enterobacteriaceae;g__Escherichia-Shigella;	0.013459	0.0115135	0.0020182	0.00275471	0.0400576	-0.0104172	0.00068416	0.0221974
		k__Bacteria;p__Proteobacteria;c__Gammaproteobacteria;o__Salinisphaerales;f__Solimonadaceae;g__Nevskia;	0.00048376	0.00045854	0	0	0.0315238	-0.0104172	5.97e-05	0.00090784
		k__Bacteria;p__Proteobacteria;c__Gammaproteobacteria;o__Pasteurellales;f__Pasteurellaceae;g__Haemophilus;	0.188353	0.0439963	0.032397	0.0577472	0.00531452	-0.0104172	0.0705224	0.241389
		k__Bacteria;p__Firmicutes;c__Bacilli;o__Lactobacillales;f__Streptococcaceae;g__Streptococcus;	0.208411	0.0222032	0.0625869	0.0442369	0.00386618	-0.0104172	0.0793727	0.212276
		k__Bacteria;p__Firmicutes;c__Bacilli;o__Lactobacillales;f__Lactobacillaceae;g__Lactobacillus;	0.00570582	0.00104355	0.00080879	0.00161758	0.00399521	-0.0104172	0.00249897	0.00729509
		k__Bacteria;p__Fusobacteria;c__Fusobacteriia;o__Fusobacteriales;f__Fusobacteriaceae;g__Fusobacterium;	0.0573994	0.01731	0.0167428	0.0220377	0.0236407	-0.0104172	0.00803283	0.0732805
		k__Bacteria;p__Bacteroidetes;c__Bacteroidia;o__Bacteroidales;f__Porphyromonadaceae;g__Porphyromonas;	0.0476766	0.0131632	0.00950898	0.019018	0.0181157	-0.0104172	0.0100259	0.0663095
		k__Bacteria;p__Proteobacteria;c__Gammaproteobacteria;o__Betaproteobacteriales;f__Neisseriaceae;g__Neisseria;	0.0278423	0.0069572	0.00894963	0.0103541	0.0255555	-0.0104172	0.00356162	0.0342238
		k__Bacteria;p__Firmicutes;c__Clostridia;o__Clostridiales;f__Family_XI;g__Anaerococcus;	0.0040256	0.00169564	0.00030991	0.00061982	0.0007323	-0.0104172	0.00208215	0.00534924
		k__Bacteria;p__Actinobacteria;c__Actinobacteria;o__Micrococcales;f__Micrococcaceae;g__Kocuria;	0.00193937	0.00154322	0	0	0.0159067	-0.0104172	0.00051213	0.00336662
		k__Bacteria;p__Bacteroidetes;c__Bacteroidia;o__Bacteroidales;f__Prevotellaceae;g__Prevotella;	0.0165084	0.0028102	0.00424805	0.00499412	0.00998601	-0.0104172	0.00480959	0.0197112
		k__Bacteria;p__Proteobacteria;c__Gammaproteobacteria;o__Betaproteobacteriales;f__Burkholderiaceae;g__Diaphorobacter;	0.00237563	0.00227065	0	0	0.0325056	-0.0104172	0.00027562	0.00447563
		k__Bacteria;p__Epsilonbacteraeota;c__Campylobacteria;o__Campylobacterales;f__Campylobacteraceae;g__Campylobacter;	0.0119861	0.00327848	0.00277408	0.00554816	0.0359694	-0.0104172	0.00095601	0.017468
		k__Bacteria;p__Proteobacteria;c__Gammaproteobacteria;o__Pasteurellales;f__Pasteurellaceae;g__Aggregatibacter;	0.0107378	0.00293694	0.00369626	0.00443956	0.0405387	-0.0104172	0.00046521	0.0136179
		k__Bacteria;p__Bacteroidetes;c__Bacteroidia;o__Bacteroidales;f__Prevotellaceae;g__Alloprevotella;	0.00902306	0.00350167	0.00099776	0.00199553	0.0009286	-0.0104172	0.00427367	0.0117769
		k__Bacteria;p__Firmicutes;c__Clostridia;o__Clostridiales;f__Family_XI;g__Finegoldia;	0.002773	0.00225624	7.56e-06	1.51e-05	0.0176223	-0.0104172	0.00067877	0.00485212
		k__Bacteria;p__Proteobacteria;c__Gammaproteobacteria;o__Betaproteobacteriales;f__Burkholderiaceae;g__Comamonas;	0.00087682	0.00093762	0	0	0.0481826	-0.0104172	9.67e-06	0.00174397
		k__Bacteria;p__Fusobacteria;c__Fusobacteriia;o__Fusobacteriales;f__Leptotrichiaceae;g__Leptotrichia;	0.00152904	0.00102783	0.00012094	0.00024188	0.0103356	-0.0104172	0.00044837	0.00236783
		k__Bacteria;p__Bacteroidetes;c__Bacteroidia;o__Bacteroidales;f__Prevotellaceae;g__Prevotella_1;	0.00486787	0.00222347	0.00046109	0.00092217	0.00145987	-0.0104172	0.00222278	0.00659079
		k__Bacteria;p__Bacteroidetes;c__Bacteroidia;o__Bacteroidales;f__Prevotellaceae;g__Prevotella_6;	0.0049629	0.00194944	0.00061226	0.00122453	0.00149604	-0.0104172	0.00217506	0.00652621
		k__Bacteria;p__Firmicutes;c__Clostridia;o__Clostridiales;f__Peptostreptococcaceae;g__Peptostreptococcus;	0.00361959	0.00128843	0.00074076	0.00148153	0.0191995	-0.0104172	0.00067439	0.00508326
		k__Bacteria;p__Firmicutes;c__Negativicutes;o__Selenomonadales;f__Veillonellaceae;g__Dialister;	0.00086818	0.00088145	3.02e-05	6.05e-05	0.0455915	-0.0104172	2.26e-05	0.00165331
		k__Bacteria;p__Proteobacteria;c__Alphaproteobacteria;o__Sphingomonadales;f__Sphingomonadaceae;g__Sphingomonas;	0.00112734	0.00085335	0	0	0.0129006	-0.0104172	0.00033813	0.00191656
		k__Bacteria;p__Bacteroidetes;c__Bacteroidia;o__Bacteroidales;f__Prevotellaceae;g__Prevotella_2;	0.00137786	0.00049493	0.00027212	0.00054423	0.0160388	-0.0104172	0.00029276	0.00191873
		k__Bacteria;p__Proteobacteria;c__Gammaproteobacteria;o__Betaproteobacteriales;f__Burkholderiaceae;g__Lautropia;	0.00143833	0.00120737	9.07e-05	0.00018141	0.0252451	-0.0104172	0.00022864	0.00246661
		k__Bacteria;p__Bacteroidetes;c__Bacteroidia;o__Flavobacteriales;f__Flavobacteriaceae;g__Capnocytophaga;	0.00112734	0.00094968	0	0	0.0200499	-0.0104172	0.00024903	0.00200565
		k__Bacteria;p__Firmicutes;c__Bacilli;o__Bacillales;f__Family_XI;g__Gemella;	0.00138218	0.00077198	0.00020409	0.00040818	0.00910582	-0.0104172	0.00037259	0.0019836
		k__Bacteria;p__Firmicutes;c__Bacilli;o__Lactobacillales;f__Carnobacteriaceae;g__Dolosigranulum;	0.0008941	0.00069164	0	0	0.0141402	-0.0104172	0.00025443	0.00153376
		k__Bacteria;p__Proteobacteria;c__Gammaproteobacteria;o__Pasteurellales;f__Pasteurellaceae;g__Actinobacillus;	0.00061766	0.00040597	4.54e-05	9.07e-05	0.00904123	-0.0104172	0.00019382	0.0009508
		k__Bacteria;p__Firmicutes;c__Clostridia;o__Clostridiales;f__Lachnospiraceae;g__Oribacterium;	0.0002246	0.00020421	0	0	0.0269832	-0.0104172	3.57e-05	0.00041347
		k__Bacteria;p__Bacteroidetes;c__Bacteroidia;o__Sphingobacteriales;f__Sphingobacteriaceae;g__Sphingobacterium;	0.00015981	0.00015876	0	0	0.0373582	-0.0104172	1.3e-05	0.00030664
	Species	k__Bacteria;p__Proteobacteria;c__Gammaproteobacteria;o__Enterobacteriales;f__Enterobacteriaceae;g__Escherichia-Shigella;s__Escherichia_coli;	0.013459	0.0115135	0.0020182	0.00275471	0.0400576	-0.0597575	0.000684162	0.0221974
		k__Bacteria;p__Firmicutes;c__Bacilli;o__Lactobacillales;f__Streptococcaceae;g__Streptococcus;s__Streptococcus_pneumoniae;	0.194222	0.0202586	0.0425637	0.050416	0.0063857	-0.0597575	0.0748444	0.228473
		k__Bacteria;p__Actinobacteria;c__Actinobacteria;o__Propionibacteriales;f__Propionibacteriaceae;g__Cutibacterium;s__Propionibacterium_sp._KPL1844;	0.00605137	0.00394978	0.00045353	0.00090706	0.00880121	-0.0597575	0.00191255	0.00928312
		k__Bacteria;p__Bacteroidetes;c__Bacteroidia;o__Bacteroidales;f__Porphyromonadaceae;g__Porphyromonas;s__Porphyromonas_gingivalis_TDC60;	0.0286112	0.00951409	0.00564643	0.0112929	0.0161242	-0.0597575	0.00619738	0.0397321
		k__Bacteria;p__Bacteroidetes;c__Bacteroidia;o__Bacteroidales;f__Porphyromonadaceae;g__Porphyromonas;s__Porphyromonas_endodontalis;	0.0186335	0.0054994	0.00370382	0.00740763	0.0173363	-0.0597575	0.00397338	0.0258861
		k__Bacteria;p__Firmicutes;c__Bacilli;o__Lactobacillales;f__Streptococcaceae;g__Streptococcus;s__Streptococcus_equinus;	0.00036282	0.00034825	0	0	0.0330089	-0.0597575	4.07e-05	0.000684903
		k__Bacteria;p__Epsilonbacteraeota;c__Campylobacteria;o__Campylobacterales;f__Campylobacteraceae;g__Campylobacter;s__Campylobacter_rectus;	0.00802961	0.00304761	0.0018897	0.0037794	0.0369289	-0.0597575	0.000540251	0.0117396
		k__Bacteria;p__Proteobacteria;c__Gammaproteobacteria;o__Pseudomonadales;f__Pseudomonadaceae;g__Pseudomonas;s__Pseudomonas_aeruginosa;	0.00158519	0.00095928	9.07e-05	0.00018141	0.00564928	-0.0597575	0.000603244	0.00238572
		k__Bacteria;p__Bacteroidetes;c__Bacteroidia;o__Bacteroidales;f__Prevotellaceae;g__Prevotella_1;s__unidentified;	0.00486787	0.00222347	0.00046109	0.00092217	0.00145987	-0.0597575	0.00222278	0.00659079
		k__Bacteria;p__Bacteroidetes;c__Bacteroidia;o__Bacteroidales;f__Prevotellaceae;g__Prevotella_7;s__Prevotella_denticola_DSM_20614_=_JCM_13449;	0.00398241	0.00097626	0.00058959	0.00117917	0.00371067	-0.0597575	0.00164369	0.00514196
		k__Bacteria;p__Firmicutes;c__Bacilli;o__Lactobacillales;f__Lactobacillaceae;g__Lactobacillus;s__Lactobacillus_mucosae;	0.00463463	0.00131024	0.00080879	0.00161758	0.00885728	-0.0597575	0.00142876	0.00622291
		k__Bacteria;p__Bacteroidetes;c__Bacteroidia;o__Bacteroidales;f__Prevotellaceae;g__Prevotella;s__Prevotella_sp._oral_taxon_299_str._F0039;	0.00118781	0.00055277	0.00026456	0.00052912	0.0306021	-0.0597575	0.000116782	0.00172973
		k__Bacteria;p__Bacteroidetes;c__Bacteroidia;o__Bacteroidales;f__Prevotellaceae;g__Alloprevotella;s__unidentified;	0.00305808	0.00081643	0.00021921	0.00043841	3.69e-05	-0.0597575	0.00198261	0.00369514
		k__Bacteria;p__Bacteroidetes;c__Bacteroidia;o__Bacteroidales;f__Prevotellaceae;g__Alloprevotella;s__uncultured_Bacteroidetes_bacterium;	0.00075588	0.00032937	0	0	0.00090601	-0.0597575	0.000451269	0.00106049
		k__Bacteria;p__Bacteroidetes;c__Bacteroidia;o__Bacteroidales;f__Prevotellaceae;g__Prevotella;s__Prevotella_nigrescens_CC14M;	0.00093297	0.00066252	0.00018897	0.00037794	0.0419015	-0.0597575	3.39e-05	0.00145409
		k__Bacteria;p__Bacteroidetes;c__Bacteroidia;o__Bacteroidales;f__Prevotellaceae;g__Prevotella_7;s__unidentified;	0.00160247	0.00052136	0.00030235	0.00056511	0.00945709	-0.0597575	0.00045467	0.00214556
		k__Bacteria;p__Bacteroidetes;c__Bacteroidia;o__Bacteroidales;f__Prevotellaceae;g__Prevotella_7;s__Prevotella_dentalis_DSM_3688;	0.00088546	0.00029351	6.8e-05	0.00013606	0.00015443	-0.0597575	0.000522316	0.00111255
		k__Bacteria;p__Bacteroidetes;c__Bacteroidia;o__Bacteroidales;f__Prevotellaceae;g__Prevotella_7;s__uncultured_Prevotella_sp.;	0.00044057	0.00020421	0	0	0.00125118	-0.0597575	0.000251704	0.000629437
		k__Bacteria;p__Actinobacteria;c__Actinobacteria;o__Propionibacteriales;f__Propionibacteriaceae;g__Cutibacterium;s__Propionibacterium_sp._KPL2000;	0.00041897	0.00030004	0	0	0.0101542	-0.0597575	0.000141483	0.000696464
		k__Bacteria;p__Proteobacteria;c__Alphaproteobacteria;o__Rhizobiales;f__Beijerinckiaceae;g__Methylobacterium;s__Methylobacterium_radiotolerans;	0.00072996	0.0005579	0	0	0.0134387	-0.0597575	0.000213993	0.00124594
		k__Bacteria;p__Proteobacteria;c__Gammaproteobacteria;o__Betaproteobacteriales;f__Neisseriaceae;g__Neisseria;s__unidentified;	0.00030235	0.00013522	0	0	0.00103839	-0.0597575	0.000177298	0.000427406
		k__Bacteria;p__Proteobacteria;c__Alphaproteobacteria;o__Rhodobacterales;f__Rhodobacteraceae;g__Paracoccus;s__Paracoccus_alkenifer;	0.0004017	0.00036771	4.54e-05	9.07e-05	0.0440621	-0.0597575	1.24e-05	0.00070026
		k__Bacteria;p__Bacteroidetes;c__Bacteroidia;o__Sphingobacteriales;f__Sphingobacteriaceae;g__Sphingobacterium;s__Sphingobacterium_multivorum;	0.00015981	0.00015876	0	0	0.0373582	-0.0597575	1.3e-05	0.000306644
		H-C v EC-C (p significant)	mean (H-C)	standard deviation (H-C)	mean (EC-C)	standard deviation (EC-C)	p.value	q.value	interval lower	interval upper
	Phylum	k__Bacteria;p__Actinobacteria;	0.105846	0.0583396	0.283123	0.0390986	0.00489111	0.0368313	-0.272168	-0.0823859
	Class	k__Bacteria;p__Actinobacteria;c__Actinobacteria;	0.104795	0.0578824	0.280462	0.0426475	0.00574329	0.0126772	-0.273393	-0.0779408
	Order	k__Bacteria;p__Proteobacteria;c__Gammaproteobacteria;o__Pasteurellales;	0.185629	0.0950599	0.0199452	0.00332675	0.0397641	0.0805018	0.0145773	0.316791
		k__Bacteria;p__Actinobacteria;c__Actinobacteria;o__Propionibacteriales;	0.07487	0.0401699	0.152456	0.0257623	0.027034	0.0805018	-0.142001	-0.0131708
		k__Bacteria;p__Bacteroidetes;c__Bacteroidia;o__Bacteroidales;	0.123912	0.0607928	0.0159138	0.00854969	0.0362338	0.0805018	0.0126963	0.203299
	Family	k__Bacteria;p__Proteobacteria;c__Gammaproteobacteria;o__Pasteurellales;f__Pasteurellaceae;	0.185629	0.0950599	0.0199452	0.00332675	0.0397641	-0.104746	0.0145773	0.316791
		k__Bacteria;p__Actinobacteria;c__Actinobacteria;o__Propionibacteriales;f__Propionibacteriaceae;	0.0746205	0.0400241	0.147074	0.0297817	0.0406078	-0.0802265	-0.140329	-0.0045787
		k__Bacteria;p__Firmicutes;c__Bacilli;o__Bacillales;f__Bacillaceae;	0.00241126	0.00167951	0.0673641	0.0250762	0.0458359	-0.0724444	-0.126952	-0.00295366
		k__Bacteria;p__Bacteroidetes;c__Bacteroidia;o__Bacteroidales;f__Prevotellaceae;	0.0715517	0.0344505	0.0118623	0.00674702	0.0372869	-0.147331	0.00628353	0.113095
		k__Bacteria;p__Bacteroidetes;c__Bacteroidia;o__Bacteroidales;f__Porphyromonadaceae;	0.0519139	0.0269099	0.000624861	0.00108229	0.0315965	-0.249694	0.00852706	0.094051
		k__Bacteria;p__Fusobacteria;c__Fusobacteriia;o__Fusobacteriales;f__Leptotrichiaceae;	0.00138326	0.000859225	0	0	0.0485921	-0.0697847	1.60429e-05	0.00275048
	Genus	k__Bacteria;p__Proteobacteria;c__Gammaproteobacteria;o__Pasteurellales;f__Pasteurellaceae;g__Haemophilus;	0.175342	0.0891789	0.0147548	0.00957235	0.0356583	-0.075947	0.0199692	0.301204
		k__Bacteria;p__Bacteroidetes;c__Bacteroidia;o__Bacteroidales;f__Porphyromonadaceae;g__Porphyromonas;	0.0519139	0.0269099	0.00062486	0.00108229	0.0315965	-0.100944	0.00852706	0.094051
		k__Bacteria;p__Bacteroidetes;c__Bacteroidia;o__Bacteroidales;f__Prevotellaceae;g__Prevotella_7;	0.0374237	0.0175119	0.00810304	0.00236609	0.0424073	-0.075252	0.00183975	0.0568015
		k__Bacteria;p__Actinobacteria;c__Actinobacteria;o__Micrococcales;f__Micrococcaceae;g__Kocuria;	0.0008617	0.00096041	0.0145633	0.00280624	0.00901177	-0.178197	-0.0200174	-0.00738578
		k__Bacteria;p__Bacteroidetes;c__Bacteroidia;o__Bacteroidales;f__Prevotellaceae;g__Prevotella;	0.0147548	0.00734639	0.000514	0.00045754	0.0300329	-0.127931	0.00258835	0.0258932
		k__Bacteria;p__Bacteroidetes;c__Bacteroidia;o__Bacteroidales;f__Prevotellaceae;g__Alloprevotella;	0.00888916	0.00500226	0.00062486	0.00063518	0.044069	-0.075252	0.000402819	0.0161258
		k__Bacteria;p__Fusobacteria;c__Fusobacteriia;o__Fusobacteriales;f__Leptotrichiaceae;g__Leptotrichia;	0.00138326	0.00085923	0	0	0.0485921	-0.075252	1.6e-05	0.00275048
		k__Bacteria;p__Bacteroidetes;c__Bacteroidia;o__Bacteroidales;f__Prevotellaceae;g__Prevotella_6;	0.00426317	0.0021281	0	0	0.0278887	-0.178197	0.000876891	0.00764944
		k__Bacteria;p__Firmicutes;c__Clostridia;o__Clostridiales;f__Peptostreptococcaceae;g__Peptostreptococcus;	0.00388523	0.00222107	0	0	0.0395233	-0.075252	0.000351006	0.00741945
		k__Bacteria;p__Proteobacteria;c__Gammaproteobacteria;o__Pasteurellales;f__Pasteurellaceae;g__Actinobacillus;	0.00033259	0.0001763	0	0	0.0325996	-0.0833189	5.21e-05	0.00061312
	Species	k__Bacteria;p__Bacteroidetes;c__Bacteroidia;o__Bacteroidales;f__Porphyromonadaceae;g__Porphyromonas;s__Porphyromonas_gingivalis_TDC60;	0.0349444	0.0177518	0.00062486	0.00108229	0.0302583	-0.261026	0.0061589	0.0624801
		k__Bacteria;p__Bacteroidetes;c__Bacteroidia;o__Bacteroidales;f__Porphyromonadaceae;g__Porphyromonas;s__Porphyromonas_endodontalis;	0.0164631	0.00909022	0	0	0.0361925	-0.178467	0.00199852	0.0309276
		k__Bacteria;p__Bacteroidetes;c__Bacteroidia;o__Bacteroidales;f__Prevotellaceae;g__Prevotella_7;s__Prevotella_denticola_DSM_20614_=_JCM_13449;	0.00300841	0.00153487	0	0	0.0295236	-0.509376	0.000566091	0.00545072
		k__Bacteria;p__Bacteroidetes;c__Bacteroidia;o__Bacteroidales;f__Prevotellaceae;g__Alloprevotella;s__unidentified;	0.00281188	0.00159284	0	0	0.0386211	-0.178467	0.00027732	0.00534643
		k__Bacteria;p__Bacteroidetes;c__Bacteroidia;o__Bacteroidales;f__Prevotellaceae;g__Alloprevotella;s__uncultured_Bacteroidetes_bacterium;	0.00101288	0.00058446	0	0	0.0404626	-0.178467	8.29e-05	0.00194289
		k__Bacteria;p__Bacteroidetes;c__Bacteroidia;o__Bacteroidales;f__Prevotellaceae;g__Prevotella;s__Prevotella_nigrescens_CC14M;	0.001028	0.00058524	1.01e-05	1.75e-05	0.040007	-0.178467	8.74e-05	0.00194848
		k__Bacteria;p__Bacteroidetes;c__Bacteroidia;o__Bacteroidales;f__Prevotellaceae;g__Prevotella_7;s__unidentified;	0.00122453	0.00063638	0	0	0.0309731	-0.178467	0.000211907	0.00223715
		H-C v H-AD (p significant)	mean (H-C)	standard deviation (H-C)	mean (H-AD)	standard deviation (H-AD)	p.value	q.value	interval lower	interval upper
	Order	k__Bacteria;p__Proteobacteria;c__Gammaproteobacteria;o__Enterobacteriales;	0.00817863	0.00679212	0.0239117	0.0155793	0.0467602	0.323286	-0.0311845	-0.000281719
		k__Bacteria;p__Bacteroidetes;c__Bacteroidia;o__Cytophagales;	0	0	0.000272117	0.000256554	0.0309087	0.323286	-0.00050939	-3.48438e-05
		Others	0.000166294	0.000100279	0.000872502	0.000443826	0.00496143	0.156489	-0.00112012	-0.000292299
	Family	k__Bacteria;p__Proteobacteria;c__Gammaproteobacteria;o__Enterobacteriales;f__Enterobacteriaceae;	0.00817863	0.00679212	0.0239117	0.0155793	0.0467602	0.504276	-0.0311845	-0.000281719
		k__Bacteria;p__Bacteroidetes;c__Bacteroidia;o__Cytophagales;f__Hymenobacteraceae;	0	0	0.000220285	0.000228747	0.0436152	0.504276	-0.000431841	-8.72933e-06
		k__Bacteria;p__Firmicutes;c__Bacilli;o__Bacillales;f__Paenibacillaceae;	0.000113382	0.000124357	0.00118781	0.00116077	0.0499795	0.504276	-0.00214873	-1.30882e-07
	Genus	k__Bacteria;p__Actinobacteria;c__Actinobacteria;o__Corynebacteriales;f__Corynebacteriaceae;g__Lawsonella;	0.00261535	0.00172782	0.00670358	0.00415972	0.049945	0.340522	-0.00817524	-1.22929e-06
		k__Bacteria;p__Proteobacteria;c__Alphaproteobacteria;o__Caulobacterales;f__Caulobacteraceae;g__Brevundimonas;	0	0	0.000453528	0.000468077	0.0427059	0.340522	-0.000886427	-2.06296e-05
	Species	k__Bacteria;p__Proteobacteria;c__Gammaproteobacteria;o__Pseudomonadales;f__Moraxellaceae;g__Acinetobacter;s__Acinetobacter_baumannii;	9.82645e-05	0.000196529	0.000660856	0.000467565	0.0221672	0.236186	-0.00102299	-0.000102191
	SN-C v SN-PD (p significant)		mean (SN-C)	standard deviation (SN-C)	mean (SN-PD)	standard deviation (SN-PD)	p.value	q.value	interval lower	interval upper
	Phylum	k__Bacteria;p__Bacteroidetes;	0.16033	0.00720709	0.174729	0.00458829	0.0238138	0.140124	-0.0259313	-0.00286774
		k__Bacteria;p__Spirochaetes;	0.00160247	0.000949084	0.00396082	0.000755276	0.0149648	0.140124	-0.00402197	-0.00069473
	Class	k__Bacteria;p__Bacteroidetes;c__Bacteroidia;	0.160292	0.00726994	0.174699	0.0045369	0.0240563	0.389682	-0.0259735	-0.00284072
		k__Bacteria;p__Spirochaetes;c__Spirochaetia;	0.00160247	0.000949084	0.00396082	0.000755276	0.0149648	0.389682	-0.00402197	-0.00069473
	Order	k__Bacteria;p__Bacteroidetes;c__Bacteroidia;o__Bacteroidales;	0.158297	0.0066891	0.172069	0.00497514	0.0262264	0.410383	-0.0251136	-0.00243069
		k__Bacteria;p__Actinobacteria;c__Actinobacteria;o__Micrococcales;	0.00790651	0.00107792	0.0107335	0.000931422	0.0148411	0.351246	-0.00480834	-0.000845645
		k__Bacteria;p__Proteobacteria;c__Alphaproteobacteria;o__Sphingomonadales;	0.00050644	0.000247332	0.00148153	0.000415666	0.035304	0.414319	-0.00182491	-0.000125266
		k__Bacteria;p__Spirochaetes;c__Spirochaetia;o__Spirochaetales;	0.00160247	0.000949084	0.00396082	0.000755276	0.0149648	0.351246	-0.00402197	-0.00069473
	Family	k__Bacteria;p__Actinobacteria;c__Actinobacteria;o__Micrococcales;f__Brevibacteriaceae;	0.0001285	0.000160702	0.00141098	0.000448801	0.0293778	0.304818	-0.00228543	-0.000279522
		k__Bacteria;p__Proteobacteria;c__Alphaproteobacteria;o__Sphingomonadales;f__Sphingomonadaceae;	0.00050644	0.000247332	0.00148153	0.000415666	0.035304	0.304818	-0.00182491	-0.000125266
		k__Bacteria;p__Spirochaetes;c__Spirochaetia;o__Spirochaetales;f__Spirochaetaceae;	0.00160247	0.000949084	0.00396082	0.000755276	0.0149648	0.304818	-0.00402197	-0.00069473
	Genus	k__Bacteria;p__Actinobacteria;c__Actinobacteria;o__Micrococcales;f__Brevibacteriaceae;g__Brevibacterium;	0.0001285	0.000160702	0.00141098	0.000448801	0.0293778	0.167584	-0.00228543	-0.000279522
		k__Bacteria;p__Actinobacteria;c__Actinobacteria;o__Micrococcales;f__Micrococcaceae;g__Rothia;	0.0049359	0.000422122	0.00704481	0.000588617	0.00896644	0.167584	-0.00328604	-0.000931779
		k__Bacteria;p__Spirochaetes;c__Spirochaetia;o__Spirochaetales;f__Spirochaetaceae;g__Treponema_2;	0.00160247	0.000949084	0.00396082	0.000755276	0.0149648	0.167584	-0.00402197	-0.00069473
	Species	k__Bacteria;p__Actinobacteria;c__Actinobacteria;o__Micrococcales;f__Brevibacteriaceae;g__Brevibacterium;s__Brevibacterium_epidermidis;	3.02352e-05	4.27591e-05	0.000201568	6.29397e-05	0.0216606	0.140161	-0.000297802	-4.48642e-05
		k__Bacteria;p__Bacteroidetes;c__Bacteroidia;o__Bacteroidales;f__Prevotellaceae;g__Prevotella_7;s__Prevotella_denticola_DSM_20614_=_JCM_13449;	0.0037794	0.000868265	0.00624861	0.000637335	0.0074602	0.140161	-0.00393272	-0.00100571
