# Supplementary material for: High resolution 16S rRNA gene Next Generation Sequencing study of brain areas associated with Alzheimer’s and Parkinson’s disease
Source: Front Aging Neurosci. 2022 Dec 9;14:1026260. doi: 10.3389/fnagi.2022.1026260 (PMC9780557; doi:10.3389/fnagi.2022.1026260)
Supplement: Supplementary file 14 [file Table_9.XLSX]

## Sheet: Metastat 
	Supplementary table 9. Metastat analysis of intra group variation in taxa:
	Taxa defined to species level for those genera listed with significantly different abundance between brain areas. All comparisons with a significant p value ( < 0.05). Those with a significant q value (corrected for false discovery rate) are highlighted in gold
	H-AD v LC-AD (p significant)		mean (H-AD)	variance (H-AD)	standard error (H-AD)	mean (LC-AD)	variance (LC-AD)	standard error (LC-AD)	p value	q value
	Phylum	k__Bacteria;p__Fusobacteria;	0.0589285	0.00027655	0.00628547	0.0204466	0.000385525	0.00981739	0.004625	0.0725937
		k__Bacteria;p__Epsilonbacteraeota;	0.0121502	1.10073e-05	0.00125398	0.00277408	3.07821e-05	0.00277408	0.0063125	0.0725937
	Class	k__Bacteria;p__Fusobacteria;c__Fusobacteriia;	0.0589285	0.00027655	0.00628547	0.0204466	0.000385525	0.00981739	0.00628	0.13528
		k__Bacteria;p__Epsilonbacteraeota;c__Campylobacteria;	0.0121502	1.10073e-05	0.00125398	0.00277408	3.07821e-05	0.00277408	0.00712	0.13528
		k__Bacteria;p__Patescibacteria;c__Saccharimonadia;	0.000133899	2.86004e-08	6.39201e-05	0	0	0	0.03952	0.44821
	Order	k__Bacteria;p__Proteobacteria;c__Gammaproteobacteria;o__Salinisphaerales;	0.000483764	2.10259e-07	0.000173312	0	0	0	0.00772881	0.0960581
		k__Bacteria;p__Firmicutes;c__Bacilli;o__Bacillales;	0.0409342	0.000465773	0.00815714	0.165024	0.0149	0.0610327	0.0378475	0.299339
		k__Bacteria;p__Firmicutes;c__Bacilli;o__Lactobacillales;	0.226604	0.000664967	0.00974655	0.0724058	0.00218499	0.0233719	8.47458e-05	0.00737288
		k__Bacteria;p__Proteobacteria;c__Gammaproteobacteria;o__Pasteurellales;	0.199756	0.00213704	0.0174726	0.0361387	0.00357696	0.0299039	0.000355932	0.0154831
		k__Bacteria;p__Bacteroidetes;c__Bacteroidia;o__Bacteroidales;	0.131312	0.000785901	0.0105958	0.0658297	0.00343013	0.0292836	0.0302542	0.264392
		k__Bacteria;p__Bacteroidetes;c__Bacteroidia;o__Sphingobacteriales;	0.000259159	5.35877e-08	8.74951e-05	4.53528e-05	8.22752e-09	4.53528e-05	0.0248475	0.264392
		k__Bacteria;p__Fusobacteria;c__Fusobacteriia;o__Fusobacteriales;	0.0589285	0.00027655	0.00628547	0.0204466	0.000385525	0.00981739	0.00362712	0.0903178
		k__Bacteria;p__Proteobacteria;c__Alphaproteobacteria;o__Sphingomonadales;	0.00184867	2.0689e-06	0.000543651	0.000181411	1.3164e-07	0.000181411	0.00654237	0.0948644
		k__Bacteria;p__Epsilonbacteraeota;c__Campylobacteria;o__Campylobacterales;	0.0121502	1.10073e-05	0.00125398	0.00277408	3.07821e-05	0.00277408	0.00562712	0.0948644
		k__Bacteria;p__Proteobacteria;c__Gammaproteobacteria;o__Vibrionales;	0.000932973	1.35615e-06	0.000440154	8.31469e-05	2.76536e-08	8.31469e-05	0.0448136	0.324898
		k__Bacteria;p__Actinobacteria;c__Actinobacteria;o__Frankiales;	0.000686772	3.25967e-07	0.000215793	0	0	0	0.00415254	0.0903178
		k__Bacteria;p__Patescibacteria;c__Saccharimonadia;o__Saccharimonadales;	0.000133899	2.86004e-08	6.39201e-05	0	0	0	0.0303898	0.264392
	Family	k__Bacteria;p__Firmicutes;c__Clostridia;o__Clostridiales;f__Peptostreptococcaceae;	0.00387011	2.16628e-06	0.000556298	0.000778557	2.42461e-06	0.000778557	0.00426496	0.0835077
		k__Bacteria;p__Proteobacteria;c__Gammaproteobacteria;o__Salinisphaerales;f__Solimonadaceae;	0.000483764	2.10259e-07	0.000173312	0	0	0	0.00745299	0.105488
		k__Bacteria;p__Proteobacteria;c__Gammaproteobacteria;o__Pasteurellales;f__Pasteurellaceae;	0.199756	0.00213704	0.0174726	0.0361387	0.00357696	0.0299039	0.000376068	0.0230655
		k__Bacteria;p__Firmicutes;c__Bacilli;o__Lactobacillales;f__Streptococcaceae;	0.209258	0.000520017	0.00861906	0.0655727	0.00179131	0.0211619	0.000128205	0.0188718
		k__Bacteria;p__Firmicutes;c__Bacilli;o__Lactobacillales;f__Lactobacillaceae;	0.00570582	1.08899e-06	0.000394424	0.000808792	2.61658e-06	0.000808792	0.000205128	0.0188718
		k__Bacteria;p__Firmicutes;c__Bacilli;o__Bacillales;f__Bacillaceae;	0.00338203	7.78062e-06	0.00105429	0.118031	0.00803825	0.0448281	0.0126838	0.145863
		k__Bacteria;p__Bacteroidetes;c__Bacteroidia;o__Sphingobacteriales;f__Sphingobacteriaceae;	0.000159815	2.52049e-08	6.00059e-05	0	0	0	0.010094	0.12382
		k__Bacteria;p__Fusobacteria;c__Fusobacteriia;o__Fusobacteriales;f__Fusobacteriaceae;	0.0573994	0.000299635	0.00654255	0.0167428	0.000485662	0.0110189	0.00453846	0.0835077
		k__Bacteria;p__Bacteroidetes;c__Bacteroidia;o__Bacteroidales;f__Porphyromonadaceae;	0.0476766	0.00017327	0.00497523	0.00950898	0.000361683	0.00950898	0.00211966	0.0780034
		k__Bacteria;p__Proteobacteria;c__Gammaproteobacteria;o__Betaproteobacteriales;f__Neisseriaceae;	0.0331292	6.90623e-05	0.00314103	0.0103556	0.000151614	0.00615658	0.00375214	0.0835077
		k__Bacteria;p__Proteobacteria;c__Alphaproteobacteria;o__Sphingomonadales;f__Sphingomonadaceae;	0.00184867	2.0689e-06	0.000543651	0.000181411	1.3164e-07	0.000181411	0.00590598	0.0905584
		k__Bacteria;p__Proteobacteria;c__Alphaproteobacteria;o__Rhizobiales;f__Xanthobacteraceae;	0.00019005	5.93339e-08	9.20667e-05	0	0	0	0.0306154	0.268249
		k__Bacteria;p__Firmicutes;c__Clostridia;o__Clostridiales;f__Family_XI;	0.00793027	2.63289e-05	0.0019394	0.000400617	6.41975e-07	0.000400617	0.00147009	0.0676239
		k__Bacteria;p__Actinobacteria;c__Actinobacteria;o__Micrococcales;f__Dermabacteraceae;	0.000427613	2.24711e-07	0.000179169	0	0	0	0.0190085	0.19431
		k__Bacteria;p__Epsilonbacteraeota;c__Campylobacteria;o__Campylobacterales;f__Campylobacteraceae;	0.0119861	1.07485e-05	0.00123915	0.00277408	3.07821e-05	0.00277408	0.0052735	0.0882113
		k__Bacteria;p__Firmicutes;c__Bacilli;o__Lactobacillales;f__Carnobacteriaceae;	0.0110186	9.92479e-06	0.00119073	0.0044219	2.63795e-05	0.00256805	0.0210171	0.200513
		k__Bacteria;p__Firmicutes;c__Bacilli;o__Bacillales;f__Paenibacillaceae;	0.00118781	1.3474e-06	0.000438732	0	0	0	0.0092906	0.122105
		k__Bacteria;p__Proteobacteria;c__Alphaproteobacteria;o__Rhizobiales;f__Rhizobiaceae;	0.000453528	2.73641e-07	0.000197716	0	0	0	0.0217949	0.200513
		k__Bacteria;p__Proteobacteria;c__Gammaproteobacteria;o__Vibrionales;f__Vibrionaceae;	0.000932973	1.35615e-06	0.000440154	8.31469e-05	2.76536e-08	8.31469e-05	0.0455128	0.348932
		k__Bacteria;p__Bacteroidetes;c__Bacteroidia;o__Flavobacteriales;f__Flavobacteriaceae;	0.00120077	8.65631e-07	0.000351655	0	0	0	0.00302564	0.0835077
		k__Bacteria;p__Firmicutes;c__Bacilli;o__Bacillales;f__Family_XI;	0.00138218	5.95951e-07	0.000291781	0.000204088	1.66607e-07	0.000204088	0.00367521	0.0835077
		k__Bacteria;p__Bacteroidetes;c__Bacteroidia;o__Bacteroidales;f__Tannerellaceae;	0.000483764	4.22651e-07	0.000245721	0	0	0	0.0398718	0.333473
		k__Bacteria;p__Actinobacteria;c__Actinobacteria;o__Frankiales;f__Geodermatophilaceae;	0.000539915	3.4782e-07	0.000222909	0	0	0	0.0170342	0.18437
		k__Bacteria;p__Firmicutes;c__Clostridia;o__Clostridiales;f__Peptococcaceae;	0.000120941	2.77298e-08	6.29397e-05	0	0	0	0.0427265	0.341812
	Genus	k__Bacteria;p__Proteobacteria;c__Gammaproteobacteria;o__Enterobacteriales;f__Enterobacteriaceae;g__Escherichia-Shigella;	0.013459	0.00013256	0.00435169	0.0020182	7.58844e-06	0.00137736	0.0104388	0.1338
		k__Bacteria;p__Proteobacteria;c__Gammaproteobacteria;o__Salinisphaerales;f__Solimonadaceae;g__Nevskia;	0.000483764	2.10259e-07	0.000173312	0	0	0	0.00487342	0.0711158
		k__Bacteria;p__Actinobacteria;c__Actinobacteria;o__Propionibacteriales;f__Propionibacteriaceae;g__Cutibacterium;	0.109443	0.000772338	0.010504	0.198857	0.00997522	0.049938	0.0442194	0.362968
		k__Bacteria;p__Proteobacteria;c__Gammaproteobacteria;o__Pasteurellales;f__Pasteurellaceae;g__Haemophilus;	0.188353	0.00193568	0.0166291	0.032397	0.00333474	0.0288736	0.000438819	0.0261835
		k__Bacteria;p__Firmicutes;c__Bacilli;o__Lactobacillales;f__Streptococcaceae;g__Streptococcus;	0.208411	0.000492983	0.00839203	0.0625869	0.0019569	0.0221185	8.43882e-05	0.0261835
		k__Bacteria;p__Firmicutes;c__Bacilli;o__Lactobacillales;f__Lactobacillaceae;g__Lactobacillus;	0.00570582	1.08899e-06	0.000394424	0.000808792	2.61658e-06	0.000808792	0.000181435	0.0261835
		k__Bacteria;p__Fusobacteria;c__Fusobacteriia;o__Fusobacteriales;f__Fusobacteriaceae;g__Fusobacterium;	0.0573994	0.000299635	0.00654255	0.0167428	0.000485662	0.0110189	0.00259494	0.0494776
		k__Bacteria;p__Bacteroidetes;c__Bacteroidia;o__Bacteroidales;f__Porphyromonadaceae;g__Porphyromonas;	0.0476766	0.00017327	0.00497523	0.00950898	0.000361683	0.00950898	0.00118143	0.0465485
		k__Bacteria;p__Firmicutes;c__Bacilli;o__Bacillales;f__Bacillaceae;g__Caldalkalibacillus;	0.000544234	3.80904e-07	0.00023327	0.0359497	0.00131428	0.0181265	0.028616	0.258788
		k__Bacteria;p__Firmicutes;c__Bacilli;o__Bacillales;f__Bacillaceae;g__Geobacillus;	0.000954569	1.77192e-06	0.000503122	0.0340298	0.00114049	0.0168856	0.028443	0.258788
		k__Bacteria;p__Bacteroidetes;c__Bacteroidia;o__Bacteroidales;f__Prevotellaceae;g__Prevotella_7;	0.0432148	5.11126e-05	0.00270219	0.015745	0.000333569	0.00913194	0.00403376	0.063572
		k__Bacteria;p__Proteobacteria;c__Gammaproteobacteria;o__Betaproteobacteriales;f__Neisseriaceae;g__Neisseria;	0.0278423	4.84026e-05	0.00262957	0.00894963	0.000107206	0.00517703	0.00220253	0.046811
		k__Bacteria;p__Firmicutes;c__Bacilli;o__Bacillales;f__Bacillaceae;g__Anoxybacillus;	0.000384419	1.01081e-07	0.000120167	0.0179144	0.000296613	0.00861123	0.0245359	0.243424
		k__Bacteria;p__Firmicutes;c__Clostridia;o__Clostridiales;f__Family_XI;g__Anaerococcus;	0.0040256	2.87519e-06	0.000640891	0.000309911	3.8418e-07	0.000309911	0.000236287	0.0261835
		k__Bacteria;p__Actinobacteria;c__Actinobacteria;o__Micrococcales;f__Micrococcaceae;g__Kocuria;	0.00193937	2.38154e-06	0.000583284	0	0	0	0.00195781	0.046811
		k__Bacteria;p__Bacteroidetes;c__Bacteroidia;o__Bacteroidales;f__Prevotellaceae;g__Prevotella;	0.0165084	7.8972e-06	0.00106215	0.00424805	2.49413e-05	0.00249706	0.000531646	0.0261835
		k__Bacteria;p__Proteobacteria;c__Gammaproteobacteria;o__Betaproteobacteriales;f__Burkholderiaceae;g__Diaphorobacter;	0.00237563	5.15587e-06	0.000858227	0	0	0	0.00532911	0.0749882
		k__Bacteria;p__Epsilonbacteraeota;c__Campylobacteria;o__Campylobacterales;f__Campylobacteraceae;g__Campylobacter;	0.0119861	1.07485e-05	0.00123915	0.00277408	3.07821e-05	0.00277408	0.00302532	0.0541807
		k__Bacteria;p__Firmicutes;c__Bacilli;o__Lactobacillales;f__Carnobacteriaceae;g__Granulicatella;	0.00972279	1.22824e-05	0.00132463	0.00396082	2.26293e-05	0.00237852	0.0213418	0.227261
		k__Bacteria;p__Proteobacteria;c__Gammaproteobacteria;o__Pasteurellales;f__Pasteurellaceae;g__Aggregatibacter;	0.0107378	8.62562e-06	0.00111006	0.00369626	1.97097e-05	0.00221978	0.00439662	0.0666258
		k__Bacteria;p__Bacteroidetes;c__Bacteroidia;o__Bacteroidales;f__Prevotellaceae;g__Alloprevotella;	0.00902306	1.22617e-05	0.00132351	0.000997763	3.98212e-06	0.000997763	0.000341772	0.0261835
		k__Bacteria;p__Firmicutes;c__Clostridia;o__Clostridiales;f__Family_XI;g__Finegoldia;	0.002773	5.09062e-06	0.000852778	7.55881e-06	2.28542e-10	7.55881e-06	0.00225738	0.046811
		k__Bacteria;p__Proteobacteria;c__Gammaproteobacteria;o__Betaproteobacteriales;f__Burkholderiaceae;g__Comamonas;	0.000876822	8.79126e-07	0.000354386	0	0	0	0.011308	0.13923
		k__Bacteria;p__Fusobacteria;c__Fusobacteriia;o__Fusobacteriales;f__Leptotrichiaceae;g__Leptotrichia;	0.00152904	1.05643e-06	0.000388483	0.000120941	5.85068e-08	0.000120941	0.00146835	0.046811
		k__Bacteria;p__Bacteroidetes;c__Bacteroidia;o__Bacteroidales;f__Prevotellaceae;g__Prevotella_1;	0.00486787	4.94383e-06	0.000840393	0.000461087	8.50406e-07	0.000461087	0.000481013	0.0261835
		k__Bacteria;p__Bacteroidetes;c__Bacteroidia;o__Bacteroidales;f__Prevotellaceae;g__Prevotella_6;	0.0049629	3.80033e-06	0.000736821	0.000612263	1.49947e-06	0.000612263	0.000523207	0.0261835
		k__Bacteria;p__Firmicutes;c__Clostridia;o__Clostridiales;f__Peptostreptococcaceae;g__Peptostreptococcus;	0.00361959	1.66004e-06	0.00048698	0.000740763	2.19492e-06	0.000740763	0.00221941	0.046811
		k__Bacteria;p__Firmicutes;c__Negativicutes;o__Selenomonadales;f__Veillonellaceae;g__Dialister;	0.000868183	7.76957e-07	0.000333157	3.02352e-05	3.65668e-09	3.02352e-05	0.0105274	0.1338
		k__Bacteria;p__Proteobacteria;c__Alphaproteobacteria;o__Sphingomonadales;f__Sphingomonadaceae;g__Sphingomonas;	0.00112734	7.28201e-07	0.000322535	0	0	0	0.00136709	0.046811
		k__Bacteria;p__Firmicutes;c__Bacilli;o__Bacillales;f__Paenibacillaceae;g__Paenibacillus;	0.000794755	1.48483e-06	0.000460563	0	0	0	0.0482785	0.388198
		k__Bacteria;p__Proteobacteria;c__Gammaproteobacteria;o__Pseudomonadales;f__Moraxellaceae;g__Moraxella;	0.000310991	1.78481e-07	0.000159679	0	0	0	0.0289662	0.258788
		k__Bacteria;p__Bacteroidetes;c__Bacteroidia;o__Bacteroidales;f__Prevotellaceae;g__Prevotella_2;	0.00137786	2.44954e-07	0.000187065	0.000272117	2.96191e-07	0.000272117	0.00188186	0.046811
		k__Bacteria;p__Actinobacteria;c__Actinobacteria;o__Corynebacteriales;f__Corynebacteriaceae;g__Turicella;	0.00069973	2.39033e-07	0.000184791	0.000166294	1.10614e-07	0.000166294	0.0202616	0.221752
		k__Bacteria;p__Proteobacteria;c__Gammaproteobacteria;o__Betaproteobacteriales;f__Burkholderiaceae;g__Lautropia;	0.00143833	1.45775e-06	0.000456344	9.07057e-05	3.29101e-08	9.07057e-05	0.00395781	0.063572
		k__Bacteria;p__Bacteroidetes;c__Bacteroidia;o__Flavobacteriales;f__Flavobacteriaceae;g__Capnocytophaga;	0.00112734	9.01893e-07	0.000358946	0	0	0	0.00263713	0.0494776
		k__Bacteria;p__Firmicutes;c__Bacilli;o__Bacillales;f__Family_XI;g__Gemella;	0.00138218	5.95951e-07	0.000291781	0.000204088	1.66607e-07	0.000204088	0.00196624	0.046811
		k__Bacteria;p__Firmicutes;c__Bacilli;o__Lactobacillales;f__Carnobacteriaceae;g__Dolosigranulum;	0.000894099	4.78372e-07	0.000261417	0	0	0	0.00165823	0.046811
		k__Bacteria;p__Firmicutes;c__Clostridia;o__Clostridiales;f__Lachnospiraceae;g__Lachnoanaerobaculum;	0.000436251	2.69027e-07	0.000196042	4.53528e-05	8.22752e-09	4.53528e-05	0.029557	0.258788
		k__Bacteria;p__Proteobacteria;c__Gammaproteobacteria;o__Pasteurellales;f__Pasteurellaceae;g__Actinobacillus;	0.000617663	1.64812e-07	0.000153442	4.53528e-05	8.22752e-09	4.53528e-05	0.00107595	0.0465485
		k__Bacteria;p__Firmicutes;c__Clostridia;o__Clostridiales;f__Family_XI;g__Ezakiella;	0.00031963	1.99855e-07	0.000168969	0	0	0	0.0317975	0.272352
		k__Bacteria;p__Actinobacteria;c__Actinobacteria;o__Corynebacteriales;f__Nocardiaceae;g__Gordonia;	0.000107983	2.09824e-08	5.47492e-05	0	0	0	0.0269114	0.258612
		k__Bacteria;p__Firmicutes;c__Clostridia;o__Clostridiales;f__Lachnospiraceae;g__Oribacterium;	0.000224605	4.17035e-08	7.71858e-05	0	0	0	0.00375105	0.063572
		k__Bacteria;p__Actinobacteria;c__Actinobacteria;o__Micrococcales;f__Dermabacteraceae;g__Brachybacterium;	0.000375781	1.81876e-07	0.00016119	0	0	0	0.0143249	0.171031
		k__Bacteria;p__Proteobacteria;c__Gammaproteobacteria;o__Xanthomonadales;f__Xanthomonadaceae;g__Pseudoxanthomonas;	0.000259159	1.13923e-07	0.000127572	0	0	0	0.0247131	0.243424
		k__Bacteria;p__Proteobacteria;c__Alphaproteobacteria;o__Rhizobiales;f__Rhizobiaceae;g__Allorhizobium-Neorhizobium-Pararhizobium-Rhizobium;	0.000388739	3.03025e-07	0.000208061	0	0	0	0.0339114	0.284278
		k__Bacteria;p__Actinobacteria;c__Actinobacteria;o__Frankiales;f__Geodermatophilaceae;g__Blastococcus;	0.000345545	1.96198e-07	0.000167417	0	0	0	0.0234937	0.243424
		k__Bacteria;p__Proteobacteria;c__Gammaproteobacteria;o__Betaproteobacteriales;f__Burkholderiaceae;g__Tepidimonas;	0.000323949	1.58064e-07	0.000150268	0	0	0	0.0196709	0.221438
		k__Bacteria;p__Firmicutes;c__Clostridia;o__Clostridiales;f__Peptostreptococcaceae;g__Filifactor;	0.000107983	1.54973e-08	4.70522e-05	0	0	0	0.0156414	0.181256
		k__Bacteria;p__Bacteroidetes;c__Bacteroidia;o__Sphingobacteriales;f__Sphingobacteriaceae;g__Sphingobacterium;	0.000159815	2.52049e-08	6.00059e-05	0	0	0	0.00682278	0.0926958
	Species	k__Bacteria;p__Proteobacteria;c__Gammaproteobacteria;o__Enterobacteriales;f__Enterobacteriaceae;g__Escherichia-Shigella;s__Escherichia_coli;	0.013459	0.00013256	0.00435169	0.0020182	7.58844e-06	0.00137736	0.0117727	0.142955
		k__Bacteria;p__Firmicutes;c__Bacilli;o__Lactobacillales;f__Streptococcaceae;g__Streptococcus;s__Streptococcus_pneumoniae;	0.194222	0.000410412	0.00765704	0.0425636	0.00254178	0.025208	0.000331169	0.0157305
		k__Bacteria;p__Actinobacteria;c__Actinobacteria;o__Propionibacteriales;f__Propionibacteriaceae;g__Cutibacterium;s__Propionibacterium_sp._KPL1844;	0.00605137	1.56007e-05	0.00149288	0.000453528	8.22752e-07	0.000453528	0.00227922	0.0427208
		k__Bacteria;p__Bacteroidetes;c__Bacteroidia;o__Bacteroidales;f__Porphyromonadaceae;g__Porphyromonas;s__Porphyromonas_gingivalis_TDC60;	0.0286112	9.05179e-05	0.00359599	0.00564643	0.000127529	0.00564643	0.00273377	0.0435694
		k__Bacteria;p__Bacteroidetes;c__Bacteroidia;o__Bacteroidales;f__Porphyromonadaceae;g__Porphyromonas;s__Porphyromonas_endodontalis;	0.0186335	3.02434e-05	0.00207858	0.00370382	5.4873e-05	0.00370382	0.00240909	0.0427208
		k__Bacteria;p__Firmicutes;c__Bacilli;o__Bacillales;f__Bacillaceae;g__Bacillus;s__Bacillus_halodurans;	5.18318e-05	8.14046e-09	3.41017e-05	0.0082391	7.52943e-05	0.00433862	0.0368247	0.281201
		k__Bacteria;p__Firmicutes;c__Bacilli;o__Bacillales;f__Bacillaceae;g__Geobacillus;s__Parageobacillus_toebii;	0.000181411	3.77857e-08	7.34707e-05	0.00973574	9.23585e-05	0.00480517	0.0273377	0.248968
		k__Bacteria;p__Firmicutes;c__Bacilli;o__Lactobacillales;f__Streptococcaceae;g__Streptococcus;s__Streptococcus_equinus;	0.000362823	1.2128e-07	0.000131627	0	0	0	0.00588961	0.0834361
		k__Bacteria;p__Epsilonbacteraeota;c__Campylobacteria;o__Campylobacterales;f__Campylobacteraceae;g__Campylobacter;s__Campylobacter_rectus;	0.00802961	9.28791e-06	0.00115189	0.0018897	1.42839e-05	0.0018897	0.00579221	0.0834361
		k__Bacteria;p__Proteobacteria;c__Gammaproteobacteria;o__Pseudomonadales;f__Pseudomonadaceae;g__Pseudomonas;s__Pseudomonas_aeruginosa;	0.00158519	9.2022e-07	0.000362574	9.07057e-05	3.29101e-08	9.07057e-05	0.00127922	0.0326201
		k__Bacteria;p__Bacteroidetes;c__Bacteroidia;o__Bacteroidales;f__Prevotellaceae;g__Prevotella_1;s__unidentified;	0.00486787	4.94383e-06	0.000840393	0.000461087	8.50406e-07	0.000461087	0.000896104	0.0285633
		k__Bacteria;p__Bacteroidetes;c__Bacteroidia;o__Bacteroidales;f__Prevotellaceae;g__Prevotella_7;s__Prevotella_denticola_DSM_20614_=_JCM_13449;	0.00398241	9.53087e-07	0.000368992	0.000589587	1.39045e-06	0.000589587	0.000668831	0.0243646
		k__Bacteria;p__Firmicutes;c__Bacilli;o__Lactobacillales;f__Lactobacillaceae;g__Lactobacillus;s__Lactobacillus_mucosae;	0.00463463	1.71672e-06	0.000495223	0.000808792	2.61658e-06	0.000808792	0.00124026	0.0326201
		k__Bacteria;p__Bacteroidetes;c__Bacteroidia;o__Bacteroidales;f__Prevotellaceae;g__Prevotella;s__Prevotella_sp._oral_taxon_299_str._F0039;	0.00118781	3.0555e-07	0.000208926	0.000264558	2.79964e-07	0.000264558	0.00625974	0.0840123
		k__Bacteria;p__Bacteroidetes;c__Bacteroidia;o__Bacteroidales;f__Prevotellaceae;g__Alloprevotella;s__unidentified;	0.00305808	6.6656e-07	0.000308582	0.000219205	1.92204e-07	0.000219205	1.2987e-05	0.00331169
		k__Bacteria;p__Bacteroidetes;c__Bacteroidia;o__Bacteroidales;f__Prevotellaceae;g__Alloprevotella;s__uncultured_Bacteroidetes_bacterium;	0.000755881	1.08481e-07	0.000124488	0	0	0	0.000214286	0.0157305
		k__Bacteria;p__Firmicutes;c__Bacilli;o__Lactobacillales;f__Lactobacillaceae;g__Lactobacillus;s__Lactobacillus_plantarum;	0.000198689	7.15664e-08	0.000101113	0	0	0	0.0286558	0.251974
		k__Bacteria;p__Proteobacteria;c__Alphaproteobacteria;o__Caulobacterales;f__Caulobacteraceae;g__Brevundimonas;s__Brevundimonas_diminuta;	0.000185731	6.77791e-08	9.84009e-05	0	0	0	0.0353442	0.281201
		k__Bacteria;p__Bacteroidetes;c__Bacteroidia;o__Bacteroidales;f__Prevotellaceae;g__Prevotella;s__Prevotella_nigrescens_CC14M;	0.000932973	4.38932e-07	0.000250409	0.00018897	1.42839e-07	0.00018897	0.0138636	0.150061
		k__Bacteria;p__Proteobacteria;c__Gammaproteobacteria;o__Pseudomonadales;f__Moraxellaceae;g__Acinetobacter;s__metagenome;	0.000276436	1.00689e-07	0.000119934	0	0	0	0.0158766	0.161942
		k__Bacteria;p__Bacteroidetes;c__Bacteroidia;o__Bacteroidales;f__Prevotellaceae;g__Prevotella_7;s__unidentified;	0.00160247	2.71813e-07	0.000197054	0.000302352	3.1935e-07	0.000282555	0.00167532	0.0388371
		k__Bacteria;p__Bacteroidetes;c__Bacteroidia;o__Bacteroidales;f__Prevotellaceae;g__Prevotella_7;s__Prevotella_dentalis_DSM_3688;	0.00088546	8.61496e-08	0.000110937	6.80293e-05	1.85119e-08	6.80293e-05	0.000155844	0.0157305
		k__Bacteria;p__Epsilonbacteraeota;c__Campylobacteria;o__Campylobacterales;f__Campylobacteraceae;g__Campylobacter;s__unidentified;	0.000993443	3.26184e-07	0.000215865	0.000264558	2.79964e-07	0.000264558	0.0224091	0.211641
		k__Bacteria;p__Bacteroidetes;c__Bacteroidia;o__Bacteroidales;f__Prevotellaceae;g__Prevotella_7;s__uncultured_Prevotella_sp.;	0.00044057	4.17035e-08	7.71858e-05	0	0	0	0.00037013	0.0157305
		k__Bacteria;p__Actinobacteria;c__Actinobacteria;o__Propionibacteriales;f__Propionibacteriaceae;g__Cutibacterium;s__Propionibacterium_sp._KPL2000;	0.000418974	9.00239e-08	0.000113404	0	0	0	0.00183766	0.0390503
		k__Bacteria;p__Proteobacteria;c__Alphaproteobacteria;o__Rhizobiales;f__Beijerinckiaceae;g__Methylobacterium;s__Methylobacterium_radiotolerans;	0.000729965	3.11253e-07	0.000210867	0	0	0	0.00251299	0.0427208
		k__Bacteria;p__Firmicutes;c__Clostridia;o__Clostridiales;f__Family_XI;g__Anaerococcus;s__uncultured_organism;	0.000488083	4.31923e-07	0.000248402	0	0	0	0.0300584	0.255497
		k__Bacteria;p__Proteobacteria;c__Gammaproteobacteria;o__Betaproteobacteriales;f__Neisseriaceae;g__Neisseria;s__unidentified;	0.000302352	1.82834e-08	5.11069e-05	0	0	0	0.000292208	0.0157305
		k__Bacteria;p__Bacteroidetes;c__Bacteroidia;o__Bacteroidales;f__Prevotellaceae;g__Prevotella_7;s__Prevotella_sp._oral_clone_BR014;	0.000393058	1.48095e-07	0.000145453	3.7794e-05	5.71356e-09	3.7794e-05	0.0141234	0.150061
		k__Bacteria;p__Proteobacteria;c__Alphaproteobacteria;o__Rhodobacterales;f__Rhodobacteraceae;g__Paracoccus;s__Paracoccus_alkenifer;	0.000401697	1.3521e-07	0.000138981	4.53528e-05	8.22752e-09	4.53528e-05	0.0127727	0.148048
		k__Bacteria;p__Proteobacteria;c__Alphaproteobacteria;o__Rhizobiales;f__Rhizobiaceae;g__Allorhizobium-Neorhizobium-Pararhizobium-Rhizobium;s__Agrobacterium_radiobacter;	0.000306672	1.87231e-07	0.000163546	0	0	0	0.0374935	0.281201
		k__Bacteria;p__Bacteroidetes;c__Bacteroidia;o__Flavobacteriales;f__Flavobacteriaceae;g__Capnocytophaga;s__Capnocytophaga_granulosa;	0.000168453	5.72444e-08	9.0431e-05	0	0	0	0.0392532	0.285988
		k__Bacteria;p__Proteobacteria;c__Gammaproteobacteria;o__Betaproteobacteriales;f__Burkholderiaceae;g__Tepidimonas;s__uncultured_Tepidimonas_sp.;	0.000323949	1.58064e-07	0.000150268	0	0	0	0.0212208	0.208127
		k__Bacteria;p__Bacteroidetes;c__Bacteroidia;o__Sphingobacteriales;f__Sphingobacteriaceae;g__Sphingobacterium;s__Sphingobacterium_multivorum;	0.000159815	2.52049e-08	6.00059e-05	0	0	0	0.00696753	0.088836
		k__Bacteria;p__Actinobacteria;c__Actinobacteria;o__Actinomycetales;f__Actinomycetaceae;g__Actinomyces;s__unidentified;	0.000159815	4.74497e-08	8.23318e-05	0	0	0	0.032539	0.267659
		k__Bacteria;p__Actinobacteria;c__Actinobacteria;o__Actinomycetales;f__Actinomycetaceae;g__Actinomyces;s__Actinomyces_gerencseriae_DSM_6844;	0.000177092	6.8998e-08	9.92817e-05	0	0	0	0.0465974	0.321144
		k__Bacteria;p__Firmicutes;c__Bacilli;o__Bacillales;f__Staphylococcaceae;g__Staphylococcus;s__Staphylococcus_sciuri;	0.000164134	3.59138e-08	7.16278e-05	3.02352e-05	1.82834e-09	2.13795e-05	0.046013	0.321144
ADDED	H-C v EC-C (p significant)		mean (H-C)	variance (H-C)	standard error (H-C)	mean (EC-C)	variance (EC-E)	standard error (EC-C)	p value	q value
	Phylum	k__Bacteria;p__Actinobacteria;	0.105846	0.00340351	0.0291698	0.283123	0.0015287	0.0225736	0.00578571	0.133071
		k__Bacteria;p__Fusobacteria;	0.0542949	0.000762698	0.0138085	0.0174054	5.17971e-05	0.0041552	0.0315714	0.363071
	Class	k__Bacteria;p__Actinobacteria;c__Actinobacteria;	0.104795	0.00335037	0.0289412	0.280462	0.00181881	0.0246225	0.00281818	0.100182
		k__Bacteria;p__Proteobacteria;c__Alphaproteobacteria;	0.00540455	2.01619e-05	0.0022451	0.0452924	0.000305129	0.0100851	0.00527273	0.100182
		k__Bacteria;p__Fusobacteria;c__Fusobacteriia;	0.0542949	0.000762698	0.0138085	0.0174054	5.17971e-05	0.0041552	0.0273182	0.333795
		k__Bacteria;p__Actinobacteria;c__Coriobacteriia;	0.000748322	4.37811e-07	0.000330836	0	0	0	0.0351364	0.333795
	Order	k__Bacteria;p__Firmicutes;c__Bacilli;o__Bacillales;	0.0241428	0.0002185	0.00739088	0.163593	0.00390822	0.0360935	0.00288462	0.138308
		k__Bacteria;p__Proteobacteria;c__Gammaproteobacteria;o__Pasteurellales;	0.185629	0.00903639	0.04753	0.0199452	1.10672e-05	0.0019207	0.00476923	0.138308
		k__Bacteria;p__Actinobacteria;c__Actinobacteria;o__Propionibacteriales;	0.07487	0.00161362	0.020085	0.152456	0.000663695	0.0148739	0.00813462	0.176928
		k__Bacteria;p__Bacteroidetes;c__Bacteroidia;o__Bacteroidales;	0.123912	0.00369576	0.0303964	0.0159138	7.30973e-05	0.00493617	0.00428846	0.138308
		k__Bacteria;p__Actinobacteria;c__Actinobacteria;o__Corynebacteriales;	0.0150118	6.89555e-05	0.00415197	0.0507549	0.00076347	0.0159527	0.0291923	0.253973
		k__Bacteria;p__Fusobacteria;c__Fusobacteriia;o__Fusobacteriales;	0.0542949	0.000762698	0.0138085	0.0174054	5.17971e-05	0.0041552	0.0162885	0.236183
		k__Bacteria;p__Actinobacteria;c__Actinobacteria;o__Micrococcales;	0.0069919	1.49853e-05	0.00193554	0.0486082	0.000996841	0.0182286	0.0248269	0.253973
		k__Bacteria;p__Epsilonbacteraeota;c__Campylobacteria;o__Campylobacterales;	0.0125174	5.14342e-05	0.00358588	0.00334603	3.35878e-05	0.00334603	0.0452115	0.357582
		k__Bacteria;p__Proteobacteria;c__Gammaproteobacteria;o__Vibrionales;	0.00031747	4.96699e-08	0.000111434	0	0	0	0.0115	0.2001
		k__Bacteria;p__Actinobacteria;c__Coriobacteriia;o__Coriobacteriales;	0.000748322	4.37811e-07	0.000330836	0	0	0	0.0258846	0.253973
		k__Bacteria;p__Actinobacteria;c__Actinobacteria;o__Frankiales;	0.000325029	8.5551e-08	0.000146246	0	0	0	0.0263654	0.253973
	Family	k__Bacteria;p__Proteobacteria;c__Gammaproteobacteria;o__Pseudomonadales;f__Pseudomonadaceae;	0.00923686	7.8244e-05	0.00442278	0.0522364	0.000971535	0.0179957	0.0233299	0.299948
		k__Bacteria;p__Proteobacteria;c__Gammaproteobacteria;o__Pasteurellales;f__Pasteurellaceae;	0.185629	0.00903639	0.04753	0.0199452	1.10672e-05	0.0019207	0.00660825	0.234795
		k__Bacteria;p__Actinobacteria;c__Actinobacteria;o__Propionibacteriales;f__Propionibacteriaceae;	0.0746205	0.00160193	0.0200121	0.147074	0.00088695	0.0171945	0.0114845	0.234795
		k__Bacteria;p__Firmicutes;c__Bacilli;o__Lactobacillales;f__Streptococcaceae;	0.184435	0.00869747	0.0466301	0.0534156	0.00459517	0.0391372	0.0311753	0.31868
		k__Bacteria;p__Firmicutes;c__Bacilli;o__Bacillales;f__Bacillaceae;	0.00241126	2.82075e-06	0.000839754	0.0673641	0.000628814	0.0144777	0.00408247	0.234795
		k__Bacteria;p__Actinobacteria;c__Actinobacteria;o__Corynebacteriales;f__Corynebacteriaceae;	0.01446	6.35453e-05	0.00398577	0.0478825	0.000515612	0.0131099	0.0207629	0.299948
		k__Bacteria;p__Bacteroidetes;c__Bacteroidia;o__Bacteroidales;f__Prevotellaceae;	0.0715517	0.00118684	0.0172253	0.0118623	4.55223e-05	0.00389539	0.00693814	0.234795
		k__Bacteria;p__Fusobacteria;c__Fusobacteriia;o__Fusobacteriales;f__Fusobacteriaceae;	0.0529117	0.000724739	0.0134605	0.0174054	5.17971e-05	0.0041552	0.0179381	0.299948
		k__Bacteria;p__Bacteroidetes;c__Bacteroidia;o__Bacteroidales;f__Porphyromonadaceae;	0.0519139	0.000724145	0.013455	0.000624861	1.17136e-06	0.000624861	0.00512371	0.234795
		k__Bacteria;p__Proteobacteria;c__Gammaproteobacteria;o__Betaproteobacteriales;f__Neisseriaceae;	0.0337274	0.000367822	0.00958934	0.0100784	8.02845e-05	0.00517315	0.0292784	0.316895
		k__Bacteria;p__Actinobacteria;c__Actinobacteria;o__Micrococcales;f__Micrococcaceae;	0.00607728	1.17751e-05	0.00171574	0.0373607	0.000506916	0.0129989	0.0224639	0.299948
		k__Bacteria;p__Firmicutes;c__Clostridia;o__Clostridiales;f__Family_XI;	0.00351485	4.28159e-06	0.0010346	0.0162262	9.12719e-05	0.00551579	0.0257526	0.299948
		k__Bacteria;p__Epsilonbacteraeota;c__Campylobacteria;o__Campylobacterales;f__Campylobacteraceae;	0.0124569	5.11368e-05	0.0035755	0.00334603	3.35878e-05	0.00334603	0.0494536	0.451012
		k__Bacteria;p__Fusobacteria;c__Fusobacteriia;o__Fusobacteriales;f__Leptotrichiaceae;	0.00138326	7.38268e-07	0.000429613	0	0	0	0.00874227	0.234795
		k__Bacteria;p__Firmicutes;c__Clostridia;o__Clostridiales;f__Ruminococcaceae;	0.00131523	1.71894e-06	0.000655542	0	0	0	0.0364227	0.352725
		k__Bacteria;p__Proteobacteria;c__Gammaproteobacteria;o__Vibrionales;f__Vibrionaceae;	0.00031747	4.96699e-08	0.000111434	0	0	0	0.0105567	0.234795
		k__Bacteria;p__Bacteroidetes;c__Bacteroidia;o__Flavobacteriales;f__Flavobacteriaceae;	0.00139838	1.35381e-06	0.000581766	0	0	0	0.0217629	0.299948
		k__Bacteria;p__Firmicutes;c__Bacilli;o__Bacillales;f__Family_XI;	0.00107335	5.24428e-07	0.000362087	0	0	0	0.01	0.234795
		k__Bacteria;p__Actinobacteria;c__Coriobacteriia;o__Coriobacteriales;f__Atopobiaceae;	0.000453528	1.04825e-07	0.000161883	0	0	0	0.0111546	0.234795
		k__Bacteria;p__Actinobacteria;c__Actinobacteria;o__Frankiales;f__Geodermatophilaceae;	0.000325029	8.5551e-08	0.000146246	0	0	0	0.0260825	0.299948
	Genus	k__Bacteria;p__Proteobacteria;c__Gammaproteobacteria;o__Pseudomonadales;f__Pseudomonadaceae;g__Pseudomonas;	0.00923686	7.8244e-05	0.00442278	0.051027	0.00110555	0.0191968	0.0212694	0.310376
		k__Bacteria;p__Actinobacteria;c__Actinobacteria;o__Propionibacteriales;f__Propionibacteriaceae;g__Cutibacterium;	0.0746054	0.00160237	0.0200148	0.143839	0.00110479	0.0191902	0.0143368	0.247903
		k__Bacteria;p__Proteobacteria;c__Gammaproteobacteria;o__Pasteurellales;f__Pasteurellaceae;g__Haemophilus;	0.175342	0.00795288	0.0445894	0.0147548	9.16299e-05	0.0055266	0.00530052	0.183731
		k__Bacteria;p__Firmicutes;c__Bacilli;o__Lactobacillales;f__Streptococcaceae;g__Streptococcus;	0.184435	0.00869747	0.0466301	0.0507851	0.00400432	0.0365345	0.0196995	0.308573
		k__Bacteria;p__Firmicutes;c__Bacilli;o__Bacillales;f__Staphylococcaceae;g__Staphylococcus;	0.020371	0.000167377	0.00646871	0.0939509	0.00469407	0.0395562	0.0343523	0.436607
		k__Bacteria;p__Actinobacteria;c__Actinobacteria;o__Corynebacteriales;f__Corynebacteriaceae;g__Corynebacterium_1;	0.0102044	3.30579e-05	0.0028748	0.0306182	0.000301078	0.010018	0.0281762	0.382807
		k__Bacteria;p__Bacteroidetes;c__Bacteroidia;o__Bacteroidales;f__Prevotellaceae;g__Prevotella_9;	0.000370382	6.17826e-08	0.000124281	0	0	0	0.00725389	0.183731
		k__Bacteria;p__Fusobacteria;c__Fusobacteriia;o__Fusobacteriales;f__Fusobacteriaceae;g__Fusobacterium;	0.0529117	0.000724739	0.0134605	0.0174054	5.17971e-05	0.0041552	0.0140311	0.247903
		k__Bacteria;p__Bacteroidetes;c__Bacteroidia;o__Bacteroidales;f__Porphyromonadaceae;g__Porphyromonas;	0.0519139	0.000724145	0.013455	0.000624861	1.17136e-06	0.000624861	0.00441969	0.183731
		k__Bacteria;p__Firmicutes;c__Bacilli;o__Bacillales;f__Bacillaceae;g__Caldalkalibacillus;	0.000801234	4.40325e-07	0.000331785	0.0229989	0.000356855	0.0109065	0.0233575	0.328674
		k__Bacteria;p__Firmicutes;c__Bacilli;o__Bacillales;f__Bacillaceae;g__Geobacillus;	0.000566911	1.87938e-07	0.000216759	0.0118522	0.000125558	0.00646937	0.0423472	0.453643
		k__Bacteria;p__Bacteroidetes;c__Bacteroidia;o__Bacteroidales;f__Prevotellaceae;g__Prevotella_7;	0.0374237	0.000306668	0.00875597	0.00810304	5.59837e-06	0.00136606	0.00596891	0.183731
		k__Bacteria;p__Proteobacteria;c__Gammaproteobacteria;o__Betaproteobacteriales;f__Neisseriaceae;g__Neisseria;	0.0281188	0.000281544	0.00838964	0.00262039	2.05993e-05	0.00262039	0.00827461	0.183731
		k__Bacteria;p__Firmicutes;c__Bacilli;o__Bacillales;f__Bacillaceae;g__Bacillus;	0.000710528	2.44693e-07	0.000247332	0.0278668	0.000180465	0.00775596	0.00543523	0.183731
		k__Bacteria;p__Actinobacteria;c__Actinobacteria;o__Micrococcales;f__Micrococcaceae;g__Kocuria;	0.000861704	9.22397e-07	0.000480207	0.0145633	7.87496e-06	0.00162018	0.000870466	0.183731
		k__Bacteria;p__Bacteroidetes;c__Bacteroidia;o__Bacteroidales;f__Prevotellaceae;g__Prevotella;	0.0147548	5.39695e-05	0.0036732	0.000513999	2.09345e-07	0.000264162	0.00428497	0.183731
		k__Bacteria;p__Epsilonbacteraeota;c__Campylobacteria;o__Campylobacterales;f__Campylobacteraceae;g__Campylobacter;	0.0124569	5.11368e-05	0.0035755	0.00334603	3.35878e-05	0.00334603	0.0335285	0.436607
		k__Bacteria;p__Firmicutes;c__Bacilli;o__Lactobacillales;f__Carnobacteriaceae;g__Granulicatella;	0.00840539	2.60118e-05	0.00255009	0.00170325	8.70319e-06	0.00170325	0.0203627	0.308573
		k__Bacteria;p__Bacteroidetes;c__Bacteroidia;o__Bacteroidales;f__Prevotellaceae;g__Alloprevotella;	0.00888916	2.50226e-05	0.00250113	0.000624861	4.03453e-07	0.000366721	0.00610363	0.183731
		k__Bacteria;p__Fusobacteria;c__Fusobacteriia;o__Fusobacteriales;f__Leptotrichiaceae;g__Leptotrichia;	0.00138326	7.38268e-07	0.000429613	0	0	0	0.00623834	0.183731
		k__Bacteria;p__Bacteroidetes;c__Bacteroidia;o__Bacteroidales;f__Prevotellaceae;g__Prevotella_6;	0.00426317	4.52879e-06	0.00106405	0	0	0	0.00388601	0.183731
		k__Bacteria;p__Firmicutes;c__Clostridia;o__Clostridiales;f__Peptostreptococcaceae;g__Peptostreptococcus;	0.00388523	4.93316e-06	0.00111054	0	0	0	0.00556995	0.183731
		k__Bacteria;p__Actinobacteria;c__Actinobacteria;o__Corynebacteriales;f__Corynebacteriaceae;g__Corynebacterium;	0.000831469	8.59624e-07	0.000463579	0	0	0	0.0371347	0.439152
		k__Bacteria;p__Bacteroidetes;c__Bacteroidia;o__Bacteroidales;f__Prevotellaceae;g__Prevotella_2;	0.00129256	7.26079e-07	0.000426051	0	0	0	0.00681865	0.183731
		k__Bacteria;p__Proteobacteria;c__Alphaproteobacteria;o__Rhizobiales;f__Rhizobiaceae;g__Ochrobactrum;	0.000264558	7.51904e-08	0.000137104	0.00272117	5.68522e-06	0.00137662	0.0397098	0.447019
		k__Bacteria;p__Proteobacteria;c__Gammaproteobacteria;o__Betaproteobacteriales;f__Burkholderiaceae;g__Lautropia;	0.000650057	2.72118e-07	0.000260825	0	0	0	0.0144715	0.247903
		k__Bacteria;p__Proteobacteria;c__Gammaproteobacteria;o__Vibrionales;f__Vibrionaceae;g__Vibrio;	0.00031747	4.96699e-08	0.000111434	0	0	0	0.0088601	0.183731
		k__Bacteria;p__Bacteroidetes;c__Bacteroidia;o__Flavobacteriales;f__Flavobacteriaceae;g__Capnocytophaga;	0.00111114	7.59598e-07	0.000435775	0	0	0	0.0121399	0.239156
		k__Bacteria;p__Firmicutes;c__Bacilli;o__Bacillales;f__Family_XI;g__Gemella;	0.00107335	5.24428e-07	0.000362087	0	0	0	0.0081399	0.183731
		k__Bacteria;p__Firmicutes;c__Bacilli;o__Lactobacillales;f__Carnobacteriaceae;g__Dolosigranulum;	0.000808792	2.97638e-07	0.000272781	0	0	0	0.00800518	0.183731
		k__Bacteria;p__Firmicutes;c__Clostridia;o__Clostridiales;f__Lachnospiraceae;g__Lachnoanaerobaculum;	0.000294793	4.16709e-08	0.000102067	0	0	0	0.00858031	0.183731
		k__Bacteria;p__Proteobacteria;c__Gammaproteobacteria;o__Pasteurellales;f__Pasteurellaceae;g__Actinobacillus;	0.000332588	3.10818e-08	8.81501e-05	0	0	0	0.0045544	0.183731
		k__Bacteria;p__Firmicutes;c__Clostridia;o__Clostridiales;f__Family_XI;g__Ezakiella;	0.000211647	5.91163e-08	0.000121569	0	0	0	0.042601	0.453643
		k__Bacteria;p__Firmicutes;c__Clostridia;o__Clostridiales;f__Lachnospiraceae;g__Oribacterium;	0.000279676	5.32504e-08	0.00011538	0	0	0	0.0159845	0.262411
		k__Bacteria;p__Firmicutes;c__Bacilli;o__Lactobacillales;f__Aerococcaceae;g__Aerococcus;	0.000362823	1.77958e-07	0.000210925	0	0	0	0.0494819	0.478963
		k__Bacteria;p__Bacteroidetes;c__Bacteroidia;o__Flavobacteriales;f__Flavobacteriaceae;g__Flavobacterium;	0.000287235	1.10614e-07	0.000166294	0	0	0	0.0478342	0.478963
		k__Bacteria;p__Actinobacteria;c__Coriobacteriia;o__Coriobacteriales;f__Atopobiaceae;g__Olsenella;	0.000166294	3.44337e-08	9.27816e-05	0	0	0	0.0372694	0.439152
		k__Bacteria;p__Firmicutes;c__Clostridia;o__Clostridiales;f__Clostridiales_vadinBB60_group;g__Clostridiales_bacterium_canine_oral_taxon_162;	0.000332588	1.38344e-07	0.000185973	0	0	0	0.0378964	0.439152
		k__Bacteria;p__Proteobacteria;c__Gammaproteobacteria;o__Betaproteobacteriales;f__Neisseriaceae;g__Kingella;	0.000302352	1.22499e-07	0.000174999	0	0	0	0.0460725	0.477699
		Others	0.00718087	1.65821e-05	0.00203606	0.0556227	0.000424096	0.0118897	0.0037513	0.183731
	Species	k__Bacteria;p__Firmicutes;c__Bacilli;o__Lactobacillales;f__Streptococcaceae;g__Streptococcus;s__Streptococcus_pneumoniae;	0.174374	0.00776596	0.0440623	0.0415835	0.00226683	0.0274884	0.0108769	0.252147
		k__Bacteria;p__Actinobacteria;c__Actinobacteria;o__Corynebacteriales;f__Corynebacteriaceae;g__Corynebacterium_1;s__uncultured_Corynebacterium_sp.;	0.00579005	1.21453e-05	0.00174251	0.0180303	0.000135518	0.00672105	0.0429462	0.476142
		k__Bacteria;p__Firmicutes;c__Bacilli;o__Bacillales;f__Bacillaceae;g__Geobacillus;s__Geobacillus_thermoparaffinivorans;	0.000264558	7.76282e-08	0.000139309	0.00565399	2.28899e-05	0.00276224	0.0281462	0.398737
		k__Bacteria;p__Bacteroidetes;c__Bacteroidia;o__Bacteroidales;f__Porphyromonadaceae;g__Porphyromonas;s__Porphyromonas_gingivalis_TDC60;	0.0349444	0.000315127	0.0088759	0.000624861	1.17136e-06	0.000624861	0.00426154	0.163004
		k__Bacteria;p__Bacteroidetes;c__Bacteroidia;o__Bacteroidales;f__Porphyromonadaceae;g__Porphyromonas;s__Porphyromonas_endodontalis;	0.0164631	8.26321e-05	0.00454511	0	0	0	0.00458462	0.163004
		k__Bacteria;p__Firmicutes;c__Bacilli;o__Bacillales;f__Bacillaceae;g__Bacillus;s__Bacillus_halodurans;	6.80293e-05	7.5419e-09	4.3422e-05	0.0076092	4.44509e-05	0.00384928	0.0264231	0.396346
		k__Bacteria;p__Bacteroidetes;c__Bacteroidia;o__Bacteroidales;f__Prevotellaceae;g__Prevotella_7;s__Prevotella_denticola_DSM_20614_=_JCM_13449;	0.00300841	2.35581e-06	0.000767433	0	0	0	0.00368462	0.163004
		k__Bacteria;p__Firmicutes;c__Bacilli;o__Lactobacillales;f__Lactobacillaceae;g__Lactobacillus;s__Lactobacillus_mucosae;	0.00400617	1.09667e-05	0.0016558	0	0	0	0.012	0.255
		k__Bacteria;p__Bacteroidetes;c__Bacteroidia;o__Bacteroidales;f__Prevotellaceae;g__Prevotella;s__Prevotella_sp._oral_taxon_299_str._F0039;	0.0020182	1.92425e-06	0.000693587	0	0	0	0.00623077	0.163004
		k__Bacteria;p__Bacteroidetes;c__Bacteroidia;o__Bacteroidales;f__Prevotellaceae;g__Alloprevotella;s__unidentified;	0.00281188	2.53712e-06	0.000796418	0	0	0	0.00474615	0.163004
		k__Bacteria;p__Bacteroidetes;c__Bacteroidia;o__Bacteroidales;f__Prevotellaceae;g__Alloprevotella;s__uncultured_Bacteroidetes_bacterium;	0.00101288	3.41595e-07	0.00029223	0	0	0	0.00506923	0.163004
		k__Bacteria;p__Firmicutes;c__Bacilli;o__Bacillales;f__Bacillaceae;g__Bacillus;s__Bacillus_coagulans;	0.000264558	4.34992e-08	0.000104282	0.00264054	5.28786e-06	0.00132764	0.0415462	0.476142
		k__Bacteria;p__Bacteroidetes;c__Bacteroidia;o__Bacteroidales;f__Prevotellaceae;g__Prevotella;s__Prevotella_nigrescens_CC14M;	0.001028	3.42509e-07	0.000292621	1.00784e-05	3.04723e-10	1.00784e-05	0.00490769	0.163004
		k__Bacteria;p__Actinobacteria;c__Actinobacteria;o__Micrococcales;f__Micrococcaceae;g__Kocuria;s__Kocuria_kristinae;	7.55881e-06	2.28542e-10	7.55881e-06	0.00244905	4.31762e-06	0.00119967	0.0221077	0.352341
		k__Bacteria;p__Bacteroidetes;c__Bacteroidia;o__Bacteroidales;f__Prevotellaceae;g__Prevotella_7;s__unidentified;	0.00122453	4.04977e-07	0.000318189	0	0	0	0.00442308	0.163004
		k__Bacteria;p__Bacteroidetes;c__Bacteroidia;o__Bacteroidales;f__Prevotellaceae;g__Prevotella_7;s__Prevotella_dentalis_DSM_3688;	0.000650057	1.91671e-07	0.000218901	0	0	0	0.00583846	0.163004
		k__Bacteria;p__Bacteroidetes;c__Bacteroidia;o__Bacteroidales;f__Prevotellaceae;g__Prevotella_7;s__uncultured_Prevotella_sp.;	0.00018897	4.28898e-08	0.000103549	0	0	0	0.0361231	0.476142
		k__Bacteria;p__Actinobacteria;c__Actinobacteria;o__Propionibacteriales;f__Propionibacteriaceae;g__Cutibacterium;s__Propionibacterium_sp._KPL2000;	0.000725646	2.27933e-07	0.000238712	3.02352e-05	9.14169e-10	1.74563e-05	0.00639231	0.163004
		k__Bacteria;p__Bacteroidetes;c__Bacteroidia;o__Bacteroidales;f__Prevotellaceae;g__Prevotella_7;s__Prevotella_sp._oral_clone_BR014;	0.000498881	3.06247e-07	0.000276698	0	0	0	0.0393923	0.476142
		k__Bacteria;p__Actinobacteria;c__Actinobacteria;o__Actinomycetales;f__Actinomycetaceae;g__Actinomyces;s__Actinomyces_graevenitzii_F0530;	0.000529117	2.22143e-07	0.00023566	0	0	0	0.0163385	0.320485
		k__Bacteria;p__Firmicutes;c__Clostridia;o__Clostridiales;f__Clostridiales_vadinBB60_group;g__Clostridiales_bacterium_canine_oral_taxon_162;s__Clostridiales_bacterium_canine_oral_taxon_162;	0.000332588	1.38344e-07	0.000185973	0	0	0	0.0397692	0.476142
		k__Bacteria;p__Actinobacteria;c__Actinobacteria;o__Actinomycetales;f__Actinomycetaceae;g__Actinomyces;s__Actinomyces_gerencseriae_DSM_6844;	0.000143617	1.97308e-08	7.02332e-05	0	0	0	0.0212077	0.352341
		k__Bacteria;p__Bacteroidetes;c__Bacteroidia;o__Bacteroidales;f__Prevotellaceae;g__Prevotella_7;s__Prevotella_sp._oral_clone_DO014;	0.000143617	1.79025e-08	6.69001e-05	0	0	0	0.0179	0.326036
	H-C v H-AD (p significant)		mean (H-C)	variance (H-C)	standard error (H-C)	mean (H-AD)	variance (H-AD)	standard error (H-AD)	p value	q value
	Phylum	Others	0.000136059	5.78974e-09	3.80452e-05	0.000561511	3.25401e-07	0.000215606	0.0468	0.635364
	Class	k__Bacteria;p__Actinobacteria;c__Rubrobacteria;	0	0	0	0.000289394	1.00515e-07	0.00011983	0.02475	0.682417
	Order	k__Bacteria;p__Proteobacteria;c__Gammaproteobacteria;o__Enterobacteriales;	0.00817863	4.61329e-05	0.00339606	0.0239117	0.000242714	0.00588842	0.02415	0.380867
		k__Bacteria;p__Actinobacteria;c__Actinobacteria;o__Corynebacteriales;	0.0150118	6.89555e-05	0.00415197	0.0301834	0.000266229	0.00616706	0.0416667	0.517857
		k__Bacteria;p__Proteobacteria;c__Alphaproteobacteria;o__Caulobacterales;	1.51176e-05	9.14169e-10	1.51176e-05	0.000501041	3.18697e-07	0.000213373	0.0262667	0.380867
		k__Bacteria;p__Bacteroidetes;c__Bacteroidia;o__Cytophagales;	0	0	0	0.000272117	6.58202e-08	9.69685e-05	0.0084	0.3654
		k__Bacteria;p__Actinobacteria;c__Rubrobacteria;o__Rubrobacterales;	0	0	0	0.000289394	1.00515e-07	0.00011983	0.01865	0.380867
		k__Bacteria;p__Proteobacteria;c__Alphaproteobacteria;o__Rickettsiales;	3.7794e-05	2.05688e-09	2.26764e-05	0.000267798	6.53413e-08	9.66151e-05	0.0238167	0.380867
		Others	0.000166294	1.00559e-08	5.01395e-05	0.000872502	1.96982e-07	0.000167751	0.00095	0.08265
	Family	k__Bacteria;p__Proteobacteria;c__Gammaproteobacteria;o__Enterobacteriales;f__Enterobacteriaceae;	0.00817863	4.61329e-05	0.00339606	0.0239117	0.000242714	0.00588842	0.0214793	0.703813
		k__Bacteria;p__Proteobacteria;c__Gammaproteobacteria;o__Pseudomonadales;f__Moraxellaceae;	0.00496614	1.35641e-05	0.00184147	0.0170181	0.000204949	0.00541095	0.0342645	0.725693
		k__Bacteria;p__Proteobacteria;c__Alphaproteobacteria;o__Caulobacterales;f__Caulobacteraceae;	1.51176e-05	9.14169e-10	1.51176e-05	0.000501041	3.18697e-07	0.000213373	0.0229504	0.703813
		k__Bacteria;p__Firmicutes;c__Clostridia;o__Clostridiales;f__Family_XI;	0.00351485	4.28159e-06	0.0010346	0.00793027	2.63289e-05	0.0019394	0.0397355	0.731134
		k__Bacteria;p__Firmicutes;c__Clostridia;o__Clostridiales;f__Family_XVI;	0.000355264	7.09243e-08	0.000133158	6.47898e-05	8.66284e-09	3.51788e-05	0.0342231	0.725693
		k__Bacteria;p__Bacteroidetes;c__Bacteroidia;o__Cytophagales;f__Hymenobacteraceae;	0	0	0	0.000220285	5.23253e-08	8.64583e-05	0.0118512	0.703813
		k__Bacteria;p__Actinobacteria;c__Rubrobacteria;o__Rubrobacterales;f__Rubrobacteriaceae;	0	0	0	0.000289394	1.00515e-07	0.00011983	0.0162149	0.703813
		k__Bacteria;p__Proteobacteria;c__Alphaproteobacteria;o__Rickettsiales;f__Mitochondria;	3.7794e-05	2.05688e-09	2.26764e-05	0.000267798	6.53413e-08	9.66151e-05	0.0212727	0.703813
		k__Bacteria;p__Firmicutes;c__Bacilli;o__Bacillales;f__Paenibacillaceae;	0.000113382	1.54647e-08	6.21786e-05	0.00118781	1.3474e-06	0.000438732	0.0160826	0.703813
		Others	0.000287235	4.90604e-08	0.000110748	0.00177956	3.56204e-06	0.000713346	0.0354959	0.725693
	Genus	k__Bacteria;p__Proteobacteria;c__Gammaproteobacteria;o__Enterobacteriales;f__Enterobacteriaceae;g__Escherichia-Shigella;	0.00418758	1.79607e-05	0.002119	0.013459	0.00013256	0.00435169	0.0394406	0.750506
		k__Bacteria;p__Proteobacteria;c__Gammaproteobacteria;o__Pseudomonadales;f__Moraxellaceae;g__Acinetobacter;	0.00281944	1.18521e-05	0.00172135	0.0126686	0.000158283	0.00475519	0.036751	0.750506
		k__Bacteria;p__Bacteroidetes;c__Bacteroidia;o__Bacteroidales;f__Prevotellaceae;g__Prevotella_9;	0.000370382	6.17826e-08	0.000124281	0	0	0	0.00406513	0.750506
		k__Bacteria;p__Actinobacteria;c__Actinobacteria;o__Corynebacteriales;f__Corynebacteriaceae;g__Lawsonella;	0.00261535	2.98537e-06	0.000863911	0.00670358	1.73033e-05	0.00157223	0.0186169	0.750506
		k__Bacteria;p__Proteobacteria;c__Gammaproteobacteria;o__Betaproteobacteriales;f__Burkholderiaceae;g__Massilia;	1.51176e-05	9.14169e-10	1.51176e-05	0.00124396	2.85599e-06	0.000638748	0.038659	0.750506
		k__Bacteria;p__Firmicutes;c__Clostridia;o__Clostridiales;f__Family_XI;g__Anaerococcus;	0.00191994	1.91701e-06	0.000692281	0.0040256	2.87519e-06	0.000640891	0.0204061	0.750506
		k__Bacteria;p__Proteobacteria;c__Alphaproteobacteria;o__Caulobacterales;f__Caulobacteraceae;g__Brevundimonas;	0	0	0	0.000453528	2.19096e-07	0.000176916	0.0104444	0.750506
		k__Bacteria;p__Bacteroidetes;c__Bacteroidia;o__Flavobacteriales;f__Weeksellaceae;g__Chryseobacterium;	0.00044597	2.49492e-07	0.000249746	0.00114894	5.10411e-07	0.000270029	0.0397011	0.750506
		k__Bacteria;p__Firmicutes;c__Clostridia;o__Clostridiales;f__Family_XVI;g__Carboxydocella;	0.000355264	7.09243e-08	0.000133158	6.47898e-05	8.66284e-09	3.51788e-05	0.0263908	0.750506
		k__Bacteria;p__Bacteroidetes;c__Bacteroidia;o__Cytophagales;f__Hymenobacteraceae;g__Hymenobacter;	0	0	0	0.000164134	5.17594e-08	8.59895e-05	0.0397241	0.750506
		k__Bacteria;p__Actinobacteria;c__Rubrobacteria;o__Rubrobacterales;f__Rubrobacteriaceae;g__Rubrobacter;	0	0	0	0.000289394	1.00515e-07	0.00011983	0.0144943	0.750506
		k__Bacteria;p__Firmicutes;c__Clostridia;o__Clostridiales;f__Family_XI;g__Finegoldia;	0.000770998	6.64601e-07	0.000407615	0.002773	5.09062e-06	0.000852778	0.0250115	0.750506
		k__Bacteria;p__Proteobacteria;c__Alphaproteobacteria;o__Rhizobiales;f__Rhizobiaceae;g__Ochrobactrum;	0.000264558	7.51904e-08	0.000137104	1.2958e-05	1.17536e-09	1.2958e-05	0.0486207	0.750506
		k__Bacteria;p__Proteobacteria;c__Alphaproteobacteria;o__Rhizobiales;f__Rhizobiaceae;g__Allorhizobium-Neorhizobium-Pararhizobium-Rhizobium;	0	0	0	0.000388739	3.03025e-07	0.000208061	0.0441226	0.750506
		k__Bacteria;p__Firmicutes;c__Clostridia;o__Clostridiales;f__Peptostreptococcaceae;g__Filifactor;	1.51176e-05	9.14169e-10	1.51176e-05	0.000107983	1.54973e-08	4.70522e-05	0.0427241	0.750506
		k__Bacteria;p__Firmicutes;c__Clostridia;o__Clostridiales;f__Lachnospiraceae;g__Dorea;	2.26764e-05	2.05688e-09	2.26764e-05	0	0	0	0.0480835	0.750506
		k__Bacteria;p__Proteobacteria;c__Alphaproteobacteria;o__Rickettsiales;f__Mitochondria;g__Brassica_napus_(rape);	2.26764e-05	2.05688e-09	2.26764e-05	0	0	0	0.0480835	0.750506
	Species	k__Bacteria;p__Proteobacteria;c__Gammaproteobacteria;o__Enterobacteriales;f__Enterobacteriaceae;g__Escherichia-Shigella;s__Escherichia_coli;	0.00418758	1.8e-05	0.002119	0.013459	0.00013256	0.00435169	0.0422442	0.731008
		k__Bacteria;p__Proteobacteria;c__Gammaproteobacteria;o__Pseudomonadales;f__Moraxellaceae;g__Acinetobacter;s__Acinetobacter_baumannii;	9.83e-05	3.86e-08	9.83e-05	0.000660856	2.19e-07	0.000176723	0.00827326	0.731008
		k__Bacteria;p__Firmicutes;c__Clostridia;o__Clostridiales;f__Family_XVI;g__Carboxydocella;s__Carboxydocella_sp._930;	0.000355264	7.09e-08	0.000133158	6.48e-05	8.66e-09	3.52e-05	0.0259244	0.731008
		k__Bacteria;p__Actinobacteria;c__Rubrobacteria;o__Rubrobacterales;f__Rubrobacteriaceae;g__Rubrobacter;s__Rubrobacter_xylanophilus_DSM_9941;	0	0	0	0.000289394	1.01e-07	0.00011983	0.0157035	0.731008
		k__Bacteria;p__Firmicutes;c__Bacilli;o__Lactobacillales;f__Lactobacillaceae;g__Lactobacillus;s__Lactobacillus_plantarum;	0	0	0	0.000198689	7.16e-08	0.000101113	0.0371744	0.731008
		k__Bacteria;p__Proteobacteria;c__Alphaproteobacteria;o__Caulobacterales;f__Caulobacteraceae;g__Brevundimonas;s__Brevundimonas_diminuta;	0	0	0	0.000185731	6.78e-08	9.84e-05	0.0455174	0.731008
		k__Bacteria;p__Bacteroidetes;c__Bacteroidia;o__Bacteroidales;f__Prevotellaceae;g__Prevotella_7;s__uncultured_Prevotella_sp.;	0.00018897	4.29e-08	0.000103549	0.00044057	4.17e-08	7.72e-05	0.0393314	0.731008
		k__Bacteria;p__Proteobacteria;c__Alphaproteobacteria;o__Rhizobiales;f__Rhizobiaceae;g__Allorhizobium-Neorhizobium-Pararhizobium-Rhizobium;s__Agrobacterium_radiobacter;	0	0	0	0.000306672	1.87e-07	0.000163546	0.0483953	0.731008
		k__Bacteria;p__Firmicutes;c__Bacilli;o__Bacillales;f__Staphylococcaceae;g__Staphylococcus;s__Staphylococcus_sciuri;	2.27e-05	2.06e-09	2.27e-05	0.000164134	3.59e-08	7.16e-05	0.0469477	0.731008
		k__Bacteria;p__Proteobacteria;c__Alphaproteobacteria;o__Rickettsiales;f__Mitochondria;g__Brassica_napus_(rape);s__Brassica_napus_(rape);	2.27e-05	2.06e-09	2.27e-05	0	0	0	0.0480835	0.731008
	SN-C v SN-AD (p significant)		mean (SN-C)	variance (SN-C)	standard error (SN-C)	mean (SN-AD)	variance (SN-AD)	standard error (SN-AD)	p value	q value
	Phylum	k__Bacteria;p__Bacteroidetes;	0.16033	5.19421e-05	0.00360354	0.174729	2.10524e-05	0.00264905	0.0245833	0.271528
	Class	k__Bacteria;p__Spirochaetes;	0.00160247	9.00761e-07	0.000474542	0.00396082	5.70442e-07	0.000436059	0.0186667	0.271528
		k__Bacteria;p__Patescibacteria;	0.000105823	6.39918e-09	3.99974e-05	0	0	0	0.0354167	0.271528
		k__Bacteria;p__Bacteroidetes;c__Bacteroidia;	0.160292	5.28521e-05	0.00363497	0.174699	2.05834e-05	0.00261938	0.0149545	0.284136
		k__Bacteria;p__Spirochaetes;c__Spirochaetia;	0.00160247	9.00761e-07	0.000474542	0.00396082	5.70442e-07	0.000436059	0.0105909	0.284136
	Order	k__Bacteria;p__Firmicutes;c__Bacilli;o__Lactobacillales;	0.2735	4.92e-05	0.00350643	0.253502	0.000189155	0.0079405	0.0388333	0.6757
		k__Bacteria;p__Bacteroidetes;c__Bacteroidia;o__Bacteroidales;	0.158297	4.47e-05	0.00334455	0.172069	2.48e-05	0.0028724	0.0120185	0.261403
		k__Bacteria;p__Actinobacteria;c__Actinobacteria;o__Micrococcales;	0.00790651	1.16e-06	0.000538959	0.0107335	8.68e-07	0.000537757	0.00596296	0.220722
		k__Bacteria;p__Proteobacteria;c__Alphaproteobacteria;o__Sphingomonadales;	0.00050644	6.12e-08	0.000123666	0.00148153	1.73e-07	0.000239985	0.00761111	0.220722
		k__Bacteria;p__Spirochaetes;c__Spirochaetia;o__Spirochaetales;	0.00160247	9.01e-07	0.000474542	0.00396082	5.7e-07	0.000436059	0.00642593	0.220722
	Family	k__Bacteria;p__Firmicutes;c__Bacilli;o__Lactobacillales;f__Streptococcaceae;	0.256931	4.86572e-05	0.00348774	0.23778	0.00015061	0.00708542	0.0280273	0.847595
		k__Bacteria;p__Firmicutes;c__Bacilli;o__Bacillales;f__Bacillaceae;	0.00130011	2.54139e-07	0.000252061	0.00391042	3.41016e-06	0.00106617	0.0322455	0.847595
		k__Bacteria;p__Proteobacteria;c__Gammaproteobacteria;o__Betaproteobacteriales;f__Burkholderiaceae;	0.00204088	1.25851e-07	0.000177377	0.00315454	4.70188e-07	0.00039589	0.0237273	0.847595
		k__Bacteria;p__Actinobacteria;c__Actinobacteria;o__Micrococcales;f__Micrococcaceae;	0.00709772	1.31419e-06	0.000573192	0.00893955	1.271e-06	0.000650897	0.0455636	0.877633
		k__Bacteria;p__Actinobacteria;c__Actinobacteria;o__Micrococcales;f__Brevibacteriaceae;	0.0001285	2.58253e-08	8.03512e-05	0.00141098	2.01422e-07	0.000259115	0.00362727	0.563709
		k__Bacteria;p__Proteobacteria;c__Alphaproteobacteria;o__Sphingomonadales;f__Sphingomonadaceae;	0.00050644	6.11732e-08	0.000123666	0.00148153	1.72778e-07	0.000239985	0.00919091	0.563709
		k__Bacteria;p__Spirochaetes;c__Spirochaetia;o__Spirochaetales;f__Spirochaetaceae;	0.00160247	9.00761e-07	0.000474542	0.00396082	5.70442e-07	0.000436059	0.00813636	0.563709
		k__Bacteria;p__Bacteroidetes;c__Bacteroidia;o__Bacteroidales;f__Tannerellaceae;	0.000173853	2.09497e-08	7.23701e-05	0	0	0	0.0300364	0.847595
	Genus	k__Bacteria;p__Firmicutes;c__Bacilli;o__Lactobacillales;f__Streptococcaceae;g__Streptococcus;	0.25678	4.74218e-05	0.00344318	0.236621	0.000171901	0.0075697	0.0203547	0.804747
		k__Bacteria;p__Actinobacteria;c__Actinobacteria;o__Corynebacteriales;f__Corynebacteriaceae;g__Corynebacterium_1;	0.010862	6.63039e-06	0.00128748	0.0141098	3.1871e-06	0.00103071	0.0461429	0.804747
		k__Bacteria;p__Bacteroidetes;c__Bacteroidia;o__Bacteroidales;f__Prevotellaceae;g__Prevotella_9;	0.000166294	2.22448e-08	7.45734e-05	0	0	0	0.027532	0.804747
		k__Bacteria;p__Actinobacteria;c__Actinobacteria;o__Micrococcales;f__Brevibacteriaceae;g__Brevibacterium;	0.0001285	2.58253e-08	8.03512e-05	0.00141098	2.01422e-07	0.000259115	0.00253202	0.498808
		k__Bacteria;p__Firmicutes;c__Bacilli;o__Bacillales;f__Bacillaceae;g__Bacillus;	0.000355264	1.66836e-08	6.45825e-05	0.00124972	2.65414e-07	0.000297441	0.0110049	0.804747
		k__Bacteria;p__Proteobacteria;c__Gammaproteobacteria;o__Betaproteobacteriales;f__Burkholderiaceae;g__Diaphorobacter;	9.82645e-05	5.71356e-09	3.7794e-05	0	0	0	0.0157291	0.804747
		k__Bacteria;p__Actinobacteria;c__Actinobacteria;o__Micrococcales;f__Micrococcaceae;g__Rothia;	0.0049359	1.78187e-07	0.000211061	0.00704481	3.4647e-07	0.000339838	0.00180296	0.498808
		k__Bacteria;p__Spirochaetes;c__Spirochaetia;o__Spirochaetales;f__Spirochaetaceae;g__Treponema_2;	0.00160247	9.00761e-07	0.000474542	0.00396082	5.70442e-07	0.000436059	0.00558128	0.733008
		k__Bacteria;p__Bacteroidetes;c__Bacteroidia;o__Bacteroidales;f__Tannerellaceae;g__Tannerella;	0.000173853	2.09497e-08	7.23701e-05	0	0	0	0.0213892	0.804747
		k__Bacteria;p__Firmicutes;c__Clostridia;o__Clostridiales;f__Defluviitaleaceae;g__Defluviitaleaceae_UCG-011;	0	0	0	0.000262039	5.24124e-08	0.000132177	0.0445172	0.804747
	Species	k__Bacteria;p__Firmicutes;c__Bacilli;o__Lactobacillales;f__Streptococcaceae;g__Streptococcus;s__Streptococcus_pneumoniae;	0.244044	2.9127e-05	0.00269847	0.219185	0.000219842	0.0085604	0.0170407	0.946879
		k__Bacteria;p__Proteobacteria;c__Alphaproteobacteria;o__Rhodobacterales;f__Rhodobacteraceae;g__Paracoccus;s__uncultured_Paracoccus_sp.;	0.000105823	1.06653e-08	5.16365e-05	0	0	0	0.0435854	0.946879
		k__Bacteria;p__Proteobacteria;c__Gammaproteobacteria;o__Pseudomonadales;f__Pseudomonadaceae;g__Pseudomonas;s__Pseudomonas_aeruginosa;	0.000483764	1.90757e-07	0.000218378	0	0	0	0.0350488	0.946879
		k__Bacteria;p__Actinobacteria;c__Actinobacteria;o__Micrococcales;f__Brevibacteriaceae;g__Brevibacterium;s__Brevibacterium_epidermidis;	3.02352e-05	1.82834e-09	2.13795e-05	0.000201568	3.9614e-09	3.63382e-05	0.00578049	0.737012
		k__Bacteria;p__Bacteroidetes;c__Bacteroidia;o__Bacteroidales;f__Prevotellaceae;g__Prevotella_7;s__Prevotella_denticola_DSM_20614_=_JCM_13449;	0.0037794	7.53885e-07	0.000434133	0.00624861	4.06196e-07	0.000367965	0.00454472	0.737012
		k__Bacteria;p__Actinobacteria;c__Actinobacteria;o__Actinomycetales;f__Actinomycetaceae;g__Actinomyces;s__Actinomyces_graevenitzii_F0530;	0.000786116	9.87303e-08	0.000157107	0.000403136	5.78974e-09	4.39308e-05	0.0313577	0.946879
		k__Bacteria;p__Bacteroidetes;c__Bacteroidia;o__Bacteroidales;f__Tannerellaceae;g__Tannerella;s__Tannerella_forsythia_3313;	0.000173853	2.09497e-08	7.23701e-05	0	0	0	0.0272114	0.946879
		Others	0.618205	1.38104e-05	0.00185811	0.639112	0.000260248	0.00931394	0.0365285	0.946879
