# Supplementary material for: High resolution 16S rRNA gene Next Generation Sequencing study of brain areas associated with Alzheimer’s and Parkinson’s disease
Source: Front Aging Neurosci. 2022 Dec 9;14:1026260. doi: 10.3389/fnagi.2022.1026260 (PMC9780557; doi:10.3389/fnagi.2022.1026260)
Supplement: Supplementary file 15 [file Table_10.xlsx]

## Sheet: Sheet1
	Supplementary table 10 AB : (A) Genus level comparison of the top 20 genera of brain area bacterial populations with those of blood (using 97% OTU clustering for taxonomic assignment). The relative abundance profile in brain is seen as distinct from that in the blood. Highlight in green indicates bacteria present in blood not brain; yellow indicates genera present in brain not blood, blue indicat…
A
	Blood	%	EC-C	%	H-C	%	H-AD	%	LC-C	%	LC-AD	%	LC-PD	%
	Streptococcus	10.6	Cutibacterium	14.4	Paeniclostridium	19.5	Streptococcus	20.8	Hathewaya	26.7	Cutibacterium	19.9	Cutibacterium	27.4
	Acidovorax	10.4	Staphylococcus	9.4	Streptococcus	18.4	Haemophilus	18.8	Streptococcus	16.3	Pseudomonas	9.7	Streptococcus	17
	Others	8.6	Acinetobacter	8.5	Haemophilus	17.5	Cutibacterium	10.9	Haemophilus	15.4	Streptococcus	6.3	Haemophilus	11.6
	Haemophilus	8.5	Lactobacillus	7.4	Cutibacterium	7.5	Prevotella	7.1	Cutibacterium	7.7	Prevotella	5.5	Staphylococcus	7.4
	Prevotella	5.7	Others	5.6	Prevotella	6.3	Fusobacterium	5.7	Prevotella	6.2	Corynebacterium	5.3	Prevotella	5.3
	Methylobacterium	5	Pseudomonas	5.1	Fusobacterium	5.3	Porphyromonas	4.8	Fusobacterium	4.6	Staphylococcus	4.5	Fusobacterium	4.8
	Kocuria	4.7	Streptococcus	5.1	Porphyromonas	5.2	Staphylococcus	3.4	Porphyromonas	3.8	Others	4.2	Porphyromonas	4.2
	Corynebacterium	4.1	Arcticibacter	4.4	Neisseria	2.8	Pseudomonas	3.3	Neisseria	2	Enterobacter	4.1	Neisseria	2.8
	Staphylococcus	3.3	Corynebacterium	3.1	Staphylococcus	2	Neisseria	2.8	Staphylococcus	1.8	Caldalkalibacillus	3.6	Corynebacterium	2.1
	Neisseria	2.8	Bacillus	2.8	Campylobacter	1.2	Corynebacterium	1.8	Acinetobacter	1.4	Methylobacterium	3.5	Alloprevotella	1.5
	E.Shigella	2.7	Caldalkalibacillus	2.3	Corynebacterium	1	E.Shigella	1.3	Corynebacterium	1.4	Geobacillus	3.4	Lawsonella	1
	Porphyromonas	2.6	Fusobacterium	1.7	Aggregatibacter	1	Acinetobacter	1.3	Alloprevotella	1	Haemophilus	3.2	Leptotrichia	1
	Rothia	2.2	Lawsonella	1.7	Pseudomonas	0.9	Campylobacter	1.2	Campylobacter	0.9	Bacillus	1.9	Pseudomonas	1
	Alloprevotella	1.9	Haemophilus	1.5	Alloprevotella	0.9	Aggregatibacter	1.1	Aggregatibacter	0.7	Acinetobacter	1.8	Aggregatibacter	0.8
	Acinetobacter	1.6	Kocuria	1.5	Granulicatella	0.8	Granulicatella	1	E.Shigella	0.6	Anoxybacillus	1.8	Lactobacillus	0.8
	Actinomyces	1.2	Actinomyces	1.4	Others	0.7	Enterobacter	0.9	Pseudomonas	0.6	Fusobacterium	1.7	Campylobacter	0.7
	Tepidimonas	1.2	Micrococcus	1.3	Diaphorobacter	0.6	Others	0.9	Others	0.6	Lawsonella	1.5	Anaerococcus	0.7
	Campylobacter	1.1	Anaerococcus	1.3	Actinomyces	0.5	Alloprevotella	0.9	Lactobacillus	0.5	Aeribacillus	1.1	Granulicatella	0.6
	Micrococcus	1.1	Streptomyces	1.2	Rothia	0.4	Actinomyces	0.7	Granulicatella	0.5	Porphyromonas	1	Achromobacter	0.5
	Sphingomonas	0.9	Geobacillus	1.2	Lactobacillus	0.4	Lawsonella	0.7	Actinomyces	0.5	Halomonas	1	Acenitobacter	0.5
	Blood	%	LF-C	%	LF-PD	%	AT-C	%	AT-PD	%	SN-C	%	SN-PD	%
	Streptococcus	10.6	Streptococcus	21.5	Streptococcus	20.8	Streptococcus	25	Haemophilus	23.6	Streptococcus	25.7	Streptococcus	23.7
	Acidovorax	10.4	Haemophilus	18	Haemophilus	19.4	Haemophilus	21.4	Streptococcus	23.5	Haemophilus	23.9	Haemophilus	23.6
	Others	8.6	Prevotella	9	Pseudomonas	12.1	Prevotella	7.8	Cutibacterium	8.9	Cutibacterium	8.6	Prevotella	8.8
	Haemophilus	8.5	Cutibacterium	7.6	Cutibacterium	7.1	Cutibacterium	6.6	Prevotella	8.7	Prevotella	7.9	Cutibacterium	7.6
	Prevotella	5.7	Fusobacterium	6.8	Prevotella	7	Porphyromonas	6.2	Porphyromonas	6.7	Fusobacterium	7	Fusobacterium	7.6
	Methylobacterium	5	Pseudomonas	6.6	Fusobacterium	6.4	Fusobacterium	5.1	Fusobacterium	6.4	Porphyromonas	6.8	Porphyromonas	7.3
	Kocuria	4.7	Porphyromonas	5.5	Porphyromonas	6.2	Staphylococcus	5.1	Neisseria	3.8	Neisseria	3.5	Neisseria	4.2
	Corynebacterium	4.1	Neisseria	4.1	Acinetobacter	3.1	Neisseria	3.5	Others	1.5	Staphylococcus	1.7	Staphylococcus	2.3
	Staphylococcus	3.3	Staphylococcus	3.9	Neisseria	2.6	Acinetobacter	2.6	Alloprevotella	1.2	Campylobacter	1.4	Campylobacter	1.5
	Neisseria	2.8	Corynebacterium	2	Staphylococcus	1.5	Pseudomonas	1.4	Campylobacter	1.2	Enterobacter	1.4	Corynebacterium	1.4
	E.Shigella	2.7	Campylobacter	1.2	Campylobacter	1.4	Corynebacterium	1.3	Aggregatibacter	1.2	Corynebacterium	1.1	Aggregatibacter	1
	Porphyromonas	2.6	Others	1	Corynebacterium	1.2	Campylobacter	1.2	Staphylococcus	1.1	Alloprevotella	1	Alloprevotella	1
	Rothia	2.2	Anaerococcus	0.9	Enterobacter	1	Alloprevotella	1.2	Pseudomonas	0.9	Granulicatella	1	Granulicatella	0.9
	Alloprevotella	1.9	Alloprevotella	0.8	Alloprevotella	1	Others	1.1	Corynebacterium	0.9	Aggregatibacter	0.9	Others	0.9
	Acinetobacter	1.6	Aggregatibacter	0.8	Aggregatibacter	0.8	Granulicatella	1	Granulicatella	0.8	Others	0.9	Rothia	0.7
	Actinomyces	1.2	Acinetobacter	0.7	Granulicatella	0.8	Aggregatibacter	1	Spirosoma	0.5	Lactobacillus	0.5	Actinomyces	0.7
	Tepidimonas	1.2	Rothia	0.7	Others	0.7	Lactobacillus	0.6	Lactobacillus	0.5	Actinomyces	0.5	Lactobacillus	0.5
	Campylobacter	1.1	Lactobacillus	0.6	Rothia	0.7	Lawsonella	0.6	Peptostreptococcus	0.5	Anaerococcus	0.5	Peptostreptococcus	0.5
	Micrococcus	1.1	Granulicatella	0.6	Peptostreptococcus	0.6	Halomonas	0.6	Lawsonella	0.5	Rothia	0.5	Lawsonella	0.4
	Sphingomonas	0.9	Peptostreptococcus	0.5	Lactobacillus	0.5	Rothia	0.5	Actinomyces	0.4	Lawsonella	0.4	Treponema_2	0.4
B	Blood	%	EC-C	%	H-C	%	H-AD	%	LC-C	%	LC-AD	%	LC-PD	%
	Streptococcus	10.6	Cutibacterium	14.4	Paeniclostridium	19.5	Streptococcus	20.8	Hathewaya	26.7	Cutibacterium	19.9	Cutibacterium	27.4
	Acidovorax	10.4	Staphylococcus	9.4	Streptococcus	18.4	Haemophilus	18.8	Streptococcus	16.3	Pseudomonas	9.7	Streptococcus	17
	Others	8.6	Acinetobacter	8.5	Haemophilus	17.5	Cutibacterium	10.9	Haemophilus	15.4	Streptococcus	6.3	Haemophilus	11.6
	Haemophilus	8.5	Lactobacillus	7.4	Cutibacterium	7.5	Prevotella	7.1	Cutibacterium	7.7	Prevotella	5.5	Staphylococcus	7.4
	Prevotella	5.7	Others	5.6	Prevotella	6.3	Fusobacterium	5.7	Prevotella	6.2	Corynebacterium	5.3	Prevotella	5.3
	Methylobacterium	5	Pseudomonas	5.1	Fusobacterium	5.3	Porphyromonas	4.8	Fusobacterium	4.6	Staphylococcus	4.5	Fusobacterium	4.8
	Kocuria	4.7	Streptococcus	5.1	Porphyromonas	5.2	Staphylococcus	3.4	Porphyromonas	3.8	Others	4.2	Porphyromonas	4.2
	Corynebacterium	4.1	Arcticibacter	4.4	Neisseria	2.8	Pseudomonas	3.3	Neisseria	2	Enterobacter	4.1	Neisseria	2.8
	Staphylococcus	3.3	Corynebacterium	3.1	Staphylococcus	2	Neisseria	2.8	Staphylococcus	1.8	Caldalkalibacillus	3.6	Corynebacterium	2.1
	Neisseria	2.8	Bacillus	2.8	Campylobacter	1.2	Corynebacterium	1.8	Acinetobacter	1.4	Methylobacterium	3.5	Alloprevotella	1.5
	E.Shigella	2.7	Caldalkalibacillus	2.3	Corynebacterium	1	E.Shigella	1.3	Corynebacterium	1.4	Geobacillus	3.4	Lawsonella	1
	Porphyromonas	2.6	Fusobacterium	1.7	Aggregatibacter	1	Acinetobacter	1.3	Alloprevotella	1	Haemophilus	3.2	Leptotrichia	1
	Rothia	2.2	Lawsonella	1.7	Pseudomonas	0.9	Campylobacter	1.2	Campylobacter	0.9	Bacillus	1.9	Pseudomonas	1
	Alloprevotella	1.9	Haemophilus	1.5	Alloprevotella	0.9	Aggregatibacter	1.1	Aggregatibacter	0.7	Acinetobacter	1.8	Aggregatibacter	0.8
	Acinetobacter	1.6	Kocuria	1.5	Granulicatella	0.8	Granulicatella	1	E.Shigella	0.6	Anoxybacillus	1.8	Lactobacillus	0.8
	Actinomyces	1.2	Actinomyces	1.4	Others	0.7	Enterobacter	0.9	Pseudomonas	0.6	Fusobacterium	1.7	Campylobacter	0.7
	Tepidimonas	1.2	Micrococcus	1.3	Diaphorobacter	0.6	Others	0.9	Others	0.6	Lawsonella	1.5	Anaerococcus	0.7
	Campylobacter	1.1	Anaerococcus	1.3	Actinomyces	0.5	Alloprevotella	0.9	Lactobacillus	0.5	Aeribacillus	1.1	Granulicatella	0.6
	Micrococcus	1.1	Streptomyces	1.2	Rothia	0.4	Actinomyces	0.7	Granulicatella	0.5	Porphyromonas	1	Achromobacter	0.5
	Sphingomonas	0.9	Geobacillus	1.2	Lactobacillus	0.5	Lawsonella	0.7	Actinomyces	0.5	Halomonas	1	Acenitobacter	0.5
	Total Oral (%)	40.7		31.5		62		67.4		53.9		24.4		59.6
	Blood	%	LF-C	%	LF-PD	%	AT-C	%	AT-PD	%	SN-C	%	SN-PD	%
	Streptococcus	10.6	Streptococcus	21.5	Streptococcus	20.8	Streptococcus	25	Haemophilus	23.6	Streptococcus	25.7	Streptococcus	23.7
	Acidovorax	10.4	Haemophilus	18	Haemophilus	19.4	Haemophilus	21.4	Streptococcus	23.5	Haemophilus	23.9	Haemophilus	23.6
	Others	8.6	Prevotella	9	Pseudomonas	12.1	Prevotella	7.8	Cutibacterium	8.9	Cutibacterium	8.6	Prevotella	8.8
	Haemophilus	8.5	Cutibacterium	7.6	Cutibacterium	7.1	Cutibacterium	6.6	Prevotella	8.7	Prevotella	7.9	Cutibacterium	7.6
	Prevotella	5.7	Fusobacterium	6.8	Prevotella	7	Porphyromonas	6.2	Porphyromonas	6.7	Fusobacterium	7	Fusobacterium	7.6
	Methylobacterium	5	Pseudomonas	6.6	Fusobacterium	6.4	Fusobacterium	5.1	Fusobacterium	6.4	Porphyromonas	6.8	Porphyromonas	7.3
	Kocuria	4.7	Porphyromonas	5.5	Porphyromonas	6.2	Staphylococcus	5.1	Neisseria	3.8	Neisseria	3.5	Neisseria	4.2
	Corynebacterium	4.1	Neisseria	4.1	Acinetobacter	3.1	Neisseria	3.5	Others	1.5	Staphylococcus	1.7	Staphylococcus	2.3
	Staphylococcus	3.3	Staphylococcus	3.9	Neisseria	2.6	Acinetobacter	2.6	Alloprevotella	1.2	Campylobacter	1.4	Campylobacter	1.5
	Neisseria	2.8	Corynebacterium	2	Staphylococcus	1.5	Pseudomonas	1.4	Campylobacter	1.2	Enterobacter	1.4	Corynebacterium	1.4
	E.Shigella	2.7	Campylobacter	1.2	Campylobacter	1.4	Corynebacterium	1.3	Aggregatibacter	1.2	Corynebacterium	1.1	Aggregatibacter	1
	Porphyromonas	2.6	Others	1	Corynebacterium	1.2	Campylobacter	1.2	Staphylococcus	1.1	Alloprevotella	1	Alloprevotella	1
	Rothia	2.2	Anaerococcus	0.9	Enterobacter	1	Alloprevotella	1.2	Pseudomonas	0.9	Granulicatella	1	Granulicatella	0.9
	Alloprevotella	1.9	Alloprevotella	0.8	Alloprevotella	1	Others	1.1	Corynebacterium	0.9	Aggregatibacter	0.9	Others	0.9
	Acinetobacter	1.6	Aggregatibacter	0.8	Aggregatibacter	0.8	Granulicatella	1	Granulicatella	0.8	Others	0.9	Rothia	0.7
	Actinomyces	1.2	Acinetobacter	0.7	Granulicatella	0.8	Aggregatibacter	1	Spirosoma	0.5	Lactobacillus	0.5	Actinomyces	0.7
	Tepidimonas	1.2	Rothia	0.7	Others	0.7	Lactobacillus	0.6	Lactobacillus	0.5	Actinomyces	0.5	Lactobacillus	0.5
	Campylobacter	1.1	Lactobacillus	0.6	Rothia	0.7	Lawsonella	0.6	Peptostreptococcus	0.5	Anaerococcus	0.5	Peptostreptococcus	0.5
	Micrococcus	1.1	Granulicatella	0.6	Peptostreptococcus	0.6	Halomonas	0.6	Lawsonella	0.5	Rothia	0.5	Lawsonella	0.4
	Sphingomonas	0.9	Peptostreptococcus	0.5	Lactobacillus	0.5	Rothia	0.5	Actinomyces	0.4	Lawsonella	0.4	Treponema_2	0.4
	Total Oral (%)	40.7		72.2		68.6		76.3		79.9		82.3		84.3
